# Supplementary material for: Oxidative Stress-Related lncRNAs Are Potential Biomarkers for Predicting Prognosis and Immune Responses in Patients With LUAD
Source: Front Genet. 2022 Jun 8;13:909797. doi: 10.3389/fgene.2022.909797 (PMC9214656; doi:10.3389/fgene.2022.909797)
Supplement: Supplementary file 1 [file DataSheet1.xlsx]

## Sheet: Supplementary Table S1
Supplementary Table S1: 807 oxidative stress genes
NOS3
NOS2
CPT2
NOS1
SOD1
CAT
AIFM1
TNF
TP53
NFE2L2
CARS2
FARS2
HMOX1
GFM1
OXSR1
AARS2
SOD2
MAPK14
GSR
OSGIN1
ELAC2
MTO1
XDH
POLR1C
MAPK8
OSER1
EARS2
TUFM
MAPK1
MPO
TXN
OSGIN2
TSFM
IL6
PARK7
VARS2
OLR1
G6PD
TXN2
IL1B
MTRFR
CYCS
PNPT1
MRPL44
SIRT1
GPX1
RYR2
CYBA
GTPBP3
CASP3
APP
MTFMT
CRP
PON1
HSPA5
MRPS22
MAP3K5
CALM1
CXCL8
SLC6A4
ACADVL
PTGS2
CRH
NOS1AP
GSTM1
FASTKD2
JUN
FOXO3
G3BP1
HADHA
ADPRS
GFM2
INS
CCL2
RYR1
OGG1
GSTP1
FOXO1
PRDX2
NQO1
XBP1
MSRA
HSF1
HADHB
DDIT3
TARS2
ACADM
GAPDH
MRPS34
TRDN
HSPB1
CASQ2
IFNG
EDN1
CYP2D6
PRKN
MIPEP
CYBB
KEAP1
ATF4
CPT1A
ALB
BDNF
CYP3A4
EIF2AK3
C1QBP
HSPA4
PRDX5
PARP1
EIF2S1
MAPK10
AKT1
HSPA1A
APOE
TGFB1
APEX1
CYP1A2
HSP90AA1
FMO3
SNCA
CYP1A1
STIP1
HSD17B4
HIF1A
PRDX6
ADIPOQ
CP
ESR1
VEGFA
MRPS16
BAX
ICAM1
NFKB1
HBG2
SOD3
BCL2
SELENON
GSTT1
MAOA
ATP5F1A
SLC25A20
MRPL12
MAPK9
CAV1
PLA2G7
ACE
NFS1
ACADS
MTOR
TRMT10C
CYP2E1
PRKCD
NR3C1
NOX4
IL10
ACOX1
CAV3
GCH1
SHC1
PRDX3
CLU
SERP1
MRPL3
MAPK3
VWF
ATM
PPARG
CRHR1
VCAM1
EHHADH
TLR4
SDHA
GPX3
LYRM4
PRDX1
KNG1
MAOB
POMC
SDHB
QRSL1
VARS1
ACADL
NDUFS4
CALM3
LONP1
TRPM2
HADH
ATF6
ABL1
JAK2
CYP2C9
HSPA8
ALDH2
SFXN4
PRKAA2
PKP2
PRKAA1
ADRB2
PINK1
COX5A
UCP2
MRPS7
KCNH2
ETFDH
HSD17B10
SCN5A
SQSTM1
SP1
ABCD1
KCNJ5
MAP2K4
NCF2
MB
PPARGC1A
PDE5A
MRPS23
AGT
COMT
EME2
CYP2C19
MSRB2
CD36
FOS
OXR1
NDUFS8
ERN1
MSRB1
SNTA1
MDM2
NUDT1
PTGS1
KCNQ1
AGTR1
MTHFR
APOA1
CACNA1C
MAP2K6
TXNRD1
LEP
PTCD3
HSPA9
DLD
SDHD
MAPKAPK2
MRPS2
CDKN1A
GPX7
TXNIP
HMGB1
MRPS28
P4HB
ALOX5
NPY
EPO
ACAD9
UCP3
OXT
CREB1
GLRX
PRDX4
VHL
EIF2AK1
PPARA
CYP1B1
ATF2
PTEN
LMNA
SELE
TPO
FMO1
PON2
SRC
MRPS14
FAS
BLVRB
CASP9
MAPK11
SERPINE1
SLC2A1
CHAT
MMP2
ADCYAP1
AGER
GATB
ETFA
HBB
PRKG1
NPPA
STK25
SELP
STAT3
VCP
GPX4
IL1A
MRPS25
SGCB
TIMM22
IL1RN
EIF2AK2
DYNLL1
POR
ATP2A2
PSEN1
NOSTRIN
CALM2
PIK3CG
GATC
TF
MICOS13
KCNE1
CYGB
EP300
MAP2K3
BRCA1
SMPD1
CS
FKBP5
PRKCB
MT-CO1
CBS
HTRA2
TPD52
EGFR
TARDBP
RPS6KA5
ETFB
KDR
UQCRFS1
MAP2K7
NOX1
IGF1
RHOA
HMOX2
NCF1
BRCA2
DDAH2
TERT
CYB5R3
ANXA5
HP
ADH5
HERPUD1
MYH7
AKR1B1
ARG2
NDUFS1
FXN
CYP2B6
SESN2
SETD2
KRIT1
FMO2
AKR1A1
BCL2L1
ARG1
MMP9
IL13
MAPT
GGT1
NGB
NOSIP
REN
ASL
ANK2
GLRX2
C2orf69
MT-CYB
GCLC
PRKD1
RAC1
BMP6
POLG
NDUFS2
GHRL
MAP2K1
DBH
LOC110806262
SIRT2
PIK3CA
CTNNB1
EGF
STAT1
NFE2L1
EPHX1
PDHA1
NFKBIA
SIRT3
NPPB
MT-ND1
SLC25A4
CASP8
NR3C2
HTR2A
GFER
PTK2B
TXNRD2
NDUFV1
HYOU1
GSTA1
ADM
GJA1
DUSP1
VIP
CREBBP
FMR1
PRKAB1
TLR2
HSPD1
MGST1
DDX3X
ATF3
CALR
TH
ALDH3A2
MIEF2
EEF1A1
CRAT
PRL
ERCC8
H6PD
CUL3
CALCA
DRD2
MAPKAPK3
MAPK13
LPO
TYR
BCL2L11
CFTR
IKBKG
UCP1
CYC1
STK4
CHUK
CDKN2A
CDK2
SCARA3
HSP90B1
ALDH9A1
PCNA
IL18
CYP2A6
MUTYH
EGR1
HSPA1B
ACP1
BMP2
SCP2
CYP11B2
ISCU
NTHL1
THBD
FMO4
SDHC
CCL4
GSK3B
NDUFB9
CRYAB
CEBPB
AOX1
PTPN1
PPIA
INSR
ASS1
PGD
TSPO
DSP
NDUFA6
HRAS
PRKCA
GLUD1
EIF4E
GPX2
TTN
SUOX
LOX
FDXR
UQCRQ
GCLM
NOTCH3
TNFRSF1A
CNR1
FKBP4
SGK1
DECR1
GLO1
THBS1
NDUFS6
DAXX
RAC2
DDAH1
PPP1R15A
NDUFV2
NOL3
FN1
CYP3A5
MAPK12
HFE
NRF1
ACTA1
PRODH
OXTR
RORA
MT-ATP6
NDUFS3
LOC110973015
BAK1
IL2
CACNA1S
PRNP
CTSB
FASLG
CYP2C8
PAH
GCDH
FAM120A
NEIL1
TPH1
ELAVL1
AOC3
ATR
ELN
DHCR24
TIMP1
MT-CO3
PTPN11
SRXN1
S100A8
GSTM3
MYC
ALOX15
MSRB3
CRYAA
NDUFS7
ERO1A
SLC22A5
OGDH
GSS
AKR1C1
IKBKB
EDNRA
CYP27A1
AHSP
MTR
MDH2
PLCG2
CDK5
STUB1
ALOX12
MMP1
CCL3
APOB
SYK
MICB
LOC111365141
PLA2G6
NOD2
ECHS1
PRKCZ
ACTB
IL17A
ALDH1A1
TMEM161A
RPS27A
SST
ALAD
ABCC1
TRPA1
ITPR1
PLG
EPRS1
FANCD2
PLA2G4A
CDKN3
ZFP36
LRRK2
CLEC4A
CRHR2
ALDH3A1
F2
CASP1
AKAP9
EPX
PPARD
PTS
HTT
CYP4F2
TRPV1
PLAT
KCNE2
CCL11
PIK3R1
TRAF2
PECAM1
ACO1
DUOX2
FAAH
SMAD3
CHEK1
S100A9
ELANE
YARS2
CCND1
NDRG1
NGF
C9orf72
IRS1
GLUL
GRIN1
PTK2
IL4
CASP2
MYLK
SCN4A
MAPKAP1
DMD
DLAT
TIA1
ALKBH1
CYP19A1
AGRN
NOA1
XRCC1
SESN1
SERPINA1
HSP90AB1
HBA1
PLAU
DSPP
KCNMA1
CTSD
KRAS
KLF2
TAC1
F5
ADRB1
AS3MT
BAD
UBE3A
SLC18A3
RELA
F3
SNAP25
BCHE
SDHAF1
RARA
PXN
HMGCR
DNMT1
GSTA4
ADCY5
PDIA2
ACOX2
IL1R1
PPP3CA
F8
CSF1
CDKN1B
GSTM2
CASP7
TRPV4
RB1
GBA
E2F1
SPR
RPS6KA4
PPIF
MT-ND4
KCNJ2
SLC17A5
SCARB1
GPT
APOH
DUSP19
ABCB1
PRKD2
PPOX
OPRM1
TNFSF10
ADH7
LIAS
GADD45A
CPT1B
MAP3K7
EIF2B5
MAP2K2
PRKCG
SERPINF1
MAPK8IP1
GSTA2
CYP17A1
GLA
LBR
UGT1A1
NLRP3
EPHX2
NPM1
CREB3
DNM1L
CPOX
SCN4B
TREM2
CYP11A1
RAF1
ATP1A3
ZFAND1
IGF2BP1
RPA1
SMAD4
MT-ND3
TG
FTO
LDHA
CAMK2G
TP53INP1
ERCC6
MT-TL1
CASP4
AKR1C3
COX4I1
TACR1
ABCA1
TRPM3
MMP3
MANF
HDAC1
SLC4A1
MT-ND5
CCL5
CXCL1
FGF2
CD44
GAL
SLC8A1
MIF
PLA2G2A
RCAN1
COA8
EIF4G1
MT-CO2
GSTO1
PC
SCD
ITGAM
CYP2J2
PNKP
GSTZ1
TGFB2
MLYCD
FTL
CYP24A1
MUC1
BDKRB2
MSR1
FLT1
QRICH1
NR2C2
CAMK2A
ITGB1
PTGIS
STK24
NDUFA9
ODC1
IGF1R
IDO1
SLC2A4
EIF2AK4
SLC1A3
TLR9
ATP5MK
UCN2
ADRB3
JUNB
H2AX
MT-ND2
S100B
BACE1
TJP1
SIGMAR1
CD40
CAPN3
BCKDHB
NOTCH1
MTRR
VDAC1
VIM
HDAC2
ALPP
LTF
ACHE
SLC25A1
ATP5F1E
TNFRSF1B
RAD51
CD69
DYRK3
GDF15
PARG
PDLIM4
CXCR4
SPP1
HRH2
REST
CHKA
DAPK1
UCN
NDUFC2

## Sheet: Supplementary Table S2
Supplementary Table S2: 199 differentially expressed oxidative stress genes in TCGA database
gene	conMean	treatMean	logFC	p-Value	fdr
NOS1	0.896052	0.254531	-1.81574	5.51112e-27	5.09407e-26
CAT	100.387	29.617	-1.76108	1.95392e-35	2.67297e-33
HMOX1	77.1832	27.7654	-1.475	4.4134e-07	7.22193e-07
GSR	19.5086	42.3608	1.11862	5.34668e-11	1.18354e-10
XDH	0.236333	4.31092	4.1891	3.4793e-28	4.32578e-27
TSFM	5.10337	10.3695	1.02283	4.13977e-27	3.93278e-26
IL6	26.9944	4.25895	-2.66409	2.68068e-14	7.73663e-14
OLR1	62.3843	12.0849	-2.36798	9.4391e-32	2.39124e-30
G6PD	18.9847	52.2151	1.45963	1.88542e-05	2.76151e-05
PON1	0.214195	0.778084	1.861	0.00225614	0.00283677
HSPA5	126.06	255.203	1.01754	5.09122e-29	7.91454e-28
SLC6A4	29.2694	0.461356	-5.98737	2.75381e-34	1.88361e-32
CCL2	59.7135	23.9855	-1.3159	8.87301e-07	1.41143e-06
NQO1	11.4518	99.7212	3.12233	2.77321e-23	1.72443e-22
TARS2	4.75096	10.7421	1.17698	5.50807e-33	2.44715e-31
GAPDH	216.948	770.92	1.82923	3.28776e-30	5.91796e-29
CASQ2	2.21525	0.3768	-2.5556	9.03524e-28	9.9679e-27
IFNG	0.329487	0.869432	1.39985	0.00908873	0.0108683
EDN1	47.0602	13.1678	-1.8375	2.08607e-22	1.16957e-21
CYP2D6	0.244419	1.05476	2.10949	6.51696e-11	1.42872e-10
CYBB	63.4362	28.4851	-1.1551	1.08939e-17	4.1862e-17
ALB	0.0581028	29.9904	9.01168	0.0133876	0.0158428
BDNF	1.41205	0.308034	-2.19663	4.34231e-28	5.21077e-27
PARP1	13.5105	28.9056	1.09726	5.56278e-28	6.56025e-27
CYP1A2	0.894632	0.0739514	-3.59665	2.0434e-33	1.16474e-31
SNCA	1.88094	0.741169	-1.34358	3.53517e-26	2.94885e-25
CYP1A1	3.3049	0.96803	-1.77149	1.36602e-13	3.79821e-13
CP	4.75281	57.2206	3.58968	4.97349e-23	3.06474e-22
HBG2	0.187839	0.0407291	-2.20537	9.29301e-13	2.35423e-12
MRPL12	9.58856	24.2129	1.33639	2.41934e-23	1.53225e-22
CAV1	344.73	34.8306	-3.30704	1.09322e-35	2.0874e-33
ACE	14.864	4.92542	-1.5935	5.6721e-29	8.62159e-28
CYP2E1	0.0929423	0.276996	1.57546	0.000651616	0.000853841
NOX4	0.344121	0.952887	1.46939	2.15971e-12	5.35231e-12
CAV3	0.386395	0.0539067	-2.84154	1.286e-30	2.60381e-29
MRPL3	15.9151	35.9005	1.1736	3.32891e-32	1.03499e-30
VWF	93.3158	20.7435	-2.16946	2.06183e-31	5.03675e-30
PPARG	12.4913	4.58303	-1.44655	1.03095e-25	7.66491e-25
CRHR1	0.0069827	0.105948	3.92343	1.40594e-05	2.07702e-05
TLR4	10.6488	4.10536	-1.37511	2.098e-26	1.77165e-25
GPX3	300.415	68.8446	-2.12554	1.72456e-32	5.898e-31
MAOB	18.5489	7.10912	-1.38359	8.92851e-26	6.84335e-25
VARS1	9.29017	23.0307	1.30978	2.23722e-29	3.55875e-28
ACADL	6.67992	0.841702	-2.98845	1.15704e-34	9.89394e-33
TRPM2	1.05677	2.75634	1.38309	7.9268e-15	2.37804e-14
ALDH2	51.5655	24.4331	-1.07757	6.98306e-26	5.49013e-25
SFXN4	5.1723	14.6617	1.50317	4.28726e-33	2.13543e-31
PRKAA2	0.638836	1.65538	1.37365	1.89584e-07	3.20186e-07
PKP2	1.01577	3.08252	1.60154	1.96833e-05	2.87679e-05
ADRB2	12.7961	1.71463	-2.89973	1.2207e-35	2.0874e-33
SCN5A	0.0250612	0.101104	2.01231	0.0222483	0.0258367
KCNJ5	4.41982	1.42337	-1.63468	4.41251e-26	3.59304e-25
NCF2	44.4265	15.56	-1.51358	2.96552e-28	3.75632e-27
MB	0.496206	4.88369	3.29896	3.39649e-21	1.73373e-20
PDE5A	6.44735	2.43124	-1.40701	5.7077e-27	5.13693e-26
AGT	1.64639	15.7587	3.25877	5.97671e-08	1.03758e-07
EME2	0.959178	2.17318	1.17994	5.43335e-11	1.19884e-10
CD36	19.9268	2.92534	-2.76804	5.72432e-33	2.44715e-31
FOS	309.844	105.986	-1.54767	1.53299e-13	4.19427e-13
MSRB1	13.2831	29.611	1.15654	1.49483e-15	4.6902e-15
NUDT1	3.43365	7.41544	1.11079	6.43636e-21	3.26109e-20
AGTR1	2.25844	0.711429	-1.66654	8.87809e-28	9.9551e-27
MAP2K6	0.519414	1.30781	1.33219	4.04669e-06	6.23409e-06
TXNRD1	20.0713	65.8227	1.71345	1.8751e-06	2.92824e-06
P4HB	110.456	258.027	1.22405	1.08531e-30	2.31985e-29
ALOX5	46.2552	14.5273	-1.67085	5.93311e-29	8.82228e-28
EPO	0.0213981	0.0569205	1.41147	0.00626297	0.00756868
OXT	0.0844384	0.393143	2.21908	5.30571e-05	7.54492e-05
PRDX4	23.9698	68.9737	1.52483	7.79498e-27	6.92437e-26
EIF2AK1	21.3962	46.5834	1.12246	4.37076e-33	2.13543e-31
SELE	4.65157	0.685798	-2.76186	5.67125e-11	1.24731e-10
TPO	0.0343971	0.0970922	1.49707	5.91446e-06	9.03011e-06
FMO1	0.378712	1.01217	1.41828	7.32603e-10	1.43582e-09
SLC2A1	3.12887	38.7348	3.62991	3.55799e-32	1.05812e-30
AGER	1096.03	37.7577	-4.85937	4.07817e-36	2.0874e-33
HBB	616.23	36.6323	-4.07228	9.35042e-32	2.39124e-30
PRKG1	3.62938	1.59716	-1.18421	5.36844e-24	3.63566e-23
SELP	10.3107	2.31481	-2.15518	7.10914e-32	1.94506e-30
NOSTRIN	6.96873	2.6551	-1.39213	1.19963e-23	7.88989e-23
TF	0.212984	5.75872	4.75693	0.00260305	0.00326096
KCNE1	0.48057	0.183796	-1.38664	8.86517e-20	3.98932e-19
CYGB	11.4797	5.45772	-1.07272	1.24514e-24	8.78013e-24
BRCA1	0.689916	2.12706	1.62437	9.06332e-20	4.05183e-19
CBS	0.0671276	0.185322	1.46506	0.000274521	0.000371092
TPD52	6.81715	15.8621	1.21834	6.09037e-22	3.33265e-21
NOX1	0.302054	0.898188	1.57221	1.45702e-17	5.41633e-17
NCF1	3.4787	1.55954	-1.15743	3.96468e-16	1.31007e-15
BRCA2	0.339542	0.843169	1.31223	3.66255e-16	1.21611e-15
TERT	0.00486791	0.250591	5.68589	4.03399e-31	9.19749e-30
MYH7	0.00464279	0.0365293	2.97599	2.49468e-08	4.46692e-08
ARG2	1.22995	3.05028	1.31034	1.51295e-09	2.89876e-09
FMO2	47.1109	5.50905	-3.09618	5.13593e-35	5.85496e-33
MMP9	8.44567	37.5852	2.15388	7.64804e-16	2.46757e-15
IL13	0.0867731	0.0287964	-1.59136	2.62194e-06	4.06669e-06
GCLC	2.81003	14.6384	2.38111	1.30191e-12	3.25003e-12
EGF	0.341358	1.79684	2.39611	1.40925e-13	3.90255e-13
HYOU1	15.2792	37.1056	1.28007	9.79948e-26	7.36577e-25
GJA1	82.9323	39.4058	-1.07353	2.52386e-19	1.10662e-18
DUSP1	453.193	165.302	-1.45503	8.43845e-22	4.43993e-21
VIP	0.319963	0.121091	-1.40181	1.35076e-15	4.25768e-15
HSPD1	31.1498	83.4916	1.42241	7.93794e-33	3.19385e-31
MGST1	20.0587	42.5153	1.08375	3.23874e-11	7.28716e-11
ATF3	45.0065	14.5257	-1.63153	1.98626e-15	6.14752e-15
TH	0.0183622	0.0973761	2.40683	0.0245487	0.0284118
LPO	0.0165551	0.0961395	2.53786	6.63032e-11	1.44893e-10
CFTR	5.3376	2.55432	-1.06325	1.05253e-16	3.63601e-16
CYC1	28.7514	60.4295	1.07162	3.21463e-20	1.50603e-19
CDKN2A	0.498778	6.30616	3.66029	1.44844e-14	4.27039e-14
HSP90B1	115.429	243.843	1.07895	2.82235e-27	2.83895e-26
PCNA	26.9973	64.2589	1.25108	1.43294e-25	1.05391e-24
EGR1	251.229	75.6886	-1.73085	1.87426e-15	5.82724e-15
BMP2	22.6526	7.36702	-1.62052	1.38755e-23	9.03892e-23
THBD	53.3401	10.7987	-2.30437	1.11054e-32	3.99795e-31
CRYAB	13.2314	3.80181	-1.79921	8.19898e-29	1.19321e-27
AOX1	4.5988	2.21917	-1.05124	8.85868e-19	3.78709e-18
DSP	8.22299	40.7377	2.30863	2.11934e-19	9.41315e-19
GPX2	1.19236	77.0434	6.01378	1.90814e-08	3.43465e-08
GCLM	4.83335	10.9134	1.17501	6.45639e-10	1.26901e-09
CNR1	2.43322	0.965062	-1.33417	9.44819e-19	4.01401e-18
FKBP4	10.1202	24.2944	1.26339	1.28969e-22	7.413e-22
SGK1	23.9087	11.7119	-1.02957	2.11154e-16	7.18553e-16
NDUFS6	21.2854	44.8286	1.07455	1.04993e-22	6.08601e-22
PPP1R15A	93.578	28.2118	-1.72987	1.4144e-27	1.51164e-26
NOL3	7.09865	14.3684	1.01728	3.96909e-17	1.42139e-16
CACNA1S	0.220366	0.0245437	-3.16648	1.06917e-29	1.78368e-28
PAH	0.0110455	0.833498	6.23765	1.96785e-11	4.51681e-11
AOC3	67.7607	12.0838	-2.48737	1.15719e-34	9.89394e-33
TIMP1	104.262	331.346	1.66812	5.02936e-24	3.44008e-23
SRXN1	0.594265	1.70845	1.52351	1.00762e-05	1.49829e-05
ALOX15	10.2557	2.5887	-1.98613	1.06927e-12	2.69883e-12
MSRB3	14.0617	4.34038	-1.69587	3.28776e-30	5.91796e-29
ERO1A	7.35082	33.0626	2.16922	2.39981e-34	1.82386e-32
CYP27A1	69.0351	23.3275	-1.5653	3.54157e-28	4.32578e-27
AHSP	0.223326	0.0733069	-1.60713	4.84219e-10	9.65614e-10
MMP1	1.59358	64.3762	5.33618	3.79368e-25	2.703e-24
IL17A	0.00784967	0.0394861	2.33064	9.30602e-05	0.000130705
TRPA1	0.0291212	0.192636	2.72573	1.20249e-08	2.21699e-08
EPRS1	16.6695	34.5225	1.05032	8.57517e-29	1.22196e-27
FANCD2	0.639995	2.0711	1.69427	2.15205e-30	4.0889e-29
PLA2G4A	3.67817	21.3545	2.53748	8.18317e-13	2.08854e-12
CDKN3	0.655207	5.4141	3.0467	1.11111e-29	1.80952e-28
ZFP36	417.966	131.708	-1.66604	1.54568e-18	6.44663e-18
LRRK2	30.7186	8.59567	-1.83743	1.99279e-26	1.70383e-25
F2	0.00449797	0.803637	7.48112	3.09478e-09	5.86379e-09
TRPV1	0.0291132	0.0781876	1.42527	4.98751e-08	8.74733e-08
PLAT	7.54567	26.1406	1.79257	0.0102445	0.0122077
KCNE2	0.140207	0.42491	1.59959	7.45426e-06	1.12803e-05
TRAF2	4.22567	9.31162	1.13985	9.69958e-23	5.67053e-22
PECAM1	111.793	24.9314	-2.1648	7.31533e-36	2.0874e-33
CHEK1	0.535429	2.81616	2.39496	1.04848e-32	3.98422e-31
GRIN1	0.0448949	0.414686	3.2074	8.18077e-22	4.33771e-21
MYLK	10.5717	5.02381	-1.07335	8.13959e-21	4.06385e-20
SCN4A	0.0301542	0.332248	3.46183	4.84057e-08	8.51143e-08
CYP19A1	0.0330112	0.0960824	1.54132	6.80226e-08	1.17494e-07
SESN1	11.429	4.07171	-1.48899	1.29429e-30	2.60381e-29
HBA1	3.63975	0.1978	-4.20172	2.33436e-31	5.50587e-30
PLAU	10.1336	67.7567	2.74122	1.242e-20	6.11173e-20
KLF2	40.3894	13.0405	-1.63098	7.34763e-26	5.71112e-25
F5	0.576354	3.19317	2.46996	5.79248e-08	1.01073e-07
ADRB1	10.9953	1.42118	-2.95173	2.25274e-32	7.3375e-31
BCHE	5.0953	1.03632	-2.2977	9.37965e-29	1.30932e-27
PDIA2	0.0853516	2.56316	4.90836	2.1043e-15	6.48352e-15
F8	5.94529	1.88359	-1.65826	1.37733e-26	1.19252e-25
E2F1	3.16123	9.78241	1.6297	1.37864e-17	5.15294e-17
PPIF	10.5339	24.6805	1.22833	8.72312e-28	9.94436e-27
GPT	0.297428	1.29516	2.12251	1.87783e-11	4.3247e-11
ABCB1	1.90895	0.719294	-1.40813	2.14456e-14	6.21558e-14
CPT1B	0.182946	0.755402	2.04583	4.15767e-18	1.68275e-17
PRKCG	0.0191853	0.133415	2.79785	3.15779e-11	7.12847e-11
CPOX	3.63283	7.51983	1.04961	2.13394e-28	2.80696e-27
SCN4B	7.20471	1.14574	-2.65267	1.31546e-33	8.17978e-32
ATP1A3	0.187525	0.819784	2.12816	7.02049e-06	1.06711e-05
IGF2BP1	0.0107494	1.05051	6.61068	3.81961e-12	9.19935e-12
LDHA	51.0942	141.97	1.47435	3.70516e-30	6.49828e-29
MMP3	0.0743742	1.22532	4.04221	3.35007e-18	1.36396e-17
MANF	15.1834	42.9531	1.50027	5.45366e-32	1.55429e-30
SLC4A1	0.189787	0.0205359	-3.20816	8.00583e-23	4.76173e-22
FGF2	2.56731	0.721668	-1.83085	1.29467e-28	1.73638e-27
GAL	0.065681	2.79634	5.41192	9.02893e-18	3.5493e-17
MIF	17.5773	44.0282	1.32471	1.23269e-20	6.10984e-20
RCAN1	17.6588	5.64303	-1.64584	5.01139e-27	4.69561e-26
PC	1.95975	7.02795	1.84244	1.39592e-27	1.51164e-26
CYP24A1	0.238845	25.6011	6.74399	1.44573e-27	1.52135e-26
MSR1	37.2249	8.4637	-2.13691	5.20599e-31	1.14868e-29
CAMK2A	0.286127	0.109479	-1.386	2.54902e-23	1.59957e-22
PTGIS	12.2231	5.63346	-1.11751	9.54765e-18	3.71056e-17
UCN2	0.0197249	0.364771	4.2089	1.99931e-18	8.23813e-18
JUNB	210.504	103.147	-1.02914	3.27444e-12	7.91421e-12
H2AX	10.5053	28.7531	1.45259	5.50521e-26	4.37856e-25
S100B	2.88958	7.67062	1.40849	0.000322885	0.000433897
VIM	320.772	155.05	-1.04881	7.64331e-28	8.86106e-27
ALPP	2.6039	1.08878	-1.25797	1.55004e-22	8.76219e-22
LTF	11.6267	31.5127	1.43849	0.0285112	0.0326115
ACHE	0.85287	5.11021	2.58299	3.06298e-08	5.42766e-08
RAD51	0.4779	2.41784	2.33894	9.25849e-30	1.5832e-28
GDF15	15.3022	46.2133	1.59457	5.74859e-06	8.79651e-06
PDLIM4	2.83877	7.21442	1.34562	4.91964e-07	8.01198e-07
SPP1	9.26432	288.484	4.96066	2.01741e-30	3.9426e-29
UCN	0.532874	1.54547	1.53618	2.43522e-12	5.99168e-12

## Sheet: Supplementary Table S3
Supplementary Table S3: The reslut of Pearson's correlation analysis
Oxidative_Stress	lncRNA	cor	pvalue	Regulation
MAPK8	AL355297.2	0.462602	1.00068e-29	postive
G3BP1	AL355297.2	0.402497	2.97484e-22	postive
FOXO1	AL355297.2	0.415295	1.01297e-23	postive
MAPK10	AL355297.2	0.470804	7.24192e-31	postive
ATM	AL355297.2	0.715222	5.69552e-85	postive
JAK2	AL355297.2	0.470514	7.95809e-31	postive
PDE5A	AL355297.2	0.72067	7.64873e-87	postive
CACNA1C	AL355297.2	0.604551	1.27882e-54	postive
CREB1	AL355297.2	0.624821	2.85496e-59	postive
PTEN	AL355297.2	0.578085	5.00026e-49	postive
PRKG1	AL355297.2	0.459288	2.83367e-29	postive
EIF2AK2	AL355297.2	0.404066	1.98132e-22	postive
RPS6KA5	AL355297.2	0.665399	1.08464e-69	postive
BRCA2	AL355297.2	0.486453	3.9512e-33	postive
SETD2	AL355297.2	0.63066	1.12555e-60	postive
KRIT1	AL355297.2	0.493407	3.57151e-34	postive
ARG1	AL355297.2	0.588574	3.50207e-51	postive
PIK3CA	AL355297.2	0.488278	2.11358e-33	postive
NR3C2	AL355297.2	0.410843	3.33766e-23	postive
VIP	AL355297.2	0.412061	2.41282e-23	postive
FMR1	AL355297.2	0.51456	1.68343e-37	postive
STK4	AL355297.2	0.531951	2.04544e-40	postive
TTN	AL355297.2	0.624597	3.22698e-59	postive
RORA	AL355297.2	0.765144	5.49109e-104	postive
ATR	AL355297.2	0.512617	3.47943e-37	postive
SLC22A5	AL355297.2	0.537042	2.66063e-41	postive
MTR	AL355297.2	0.519285	2.82354e-38	postive
AKAP9	AL355297.2	0.640009	5.48614e-63	postive
PIK3R1	AL355297.2	0.556466	7.98836e-45	postive
C9orf72	AL355297.2	0.507944	1.95805e-36	postive
IL4	AL355297.2	0.412304	2.26133e-23	postive
DMD	AL355297.2	0.521322	1.29634e-38	postive
TIA1	AL355297.2	0.601207	6.95597e-54	postive
UBE3A	AL355297.2	0.479531	4.09479e-32	postive
DUSP19	AL355297.2	0.41761	5.41094e-24	postive
MAP3K7	AL355297.2	0.442042	5.32742e-27	postive
SMAD4	AL355297.2	0.60512	9.57086e-55	postive
TP53INP1	AL355297.2	0.511217	5.85576e-37	postive
ERCC6	AL355297.2	0.634773	1.10652e-61	postive
ABCA1	AL355297.2	0.411327	2.93444e-23	postive
SLC8A1	AL355297.2	0.453408	1.74723e-28	postive
MLYCD	AL355297.2	0.655982	3.96047e-67	postive
NR2C2	AL355297.2	0.675043	2.05344e-72	postive
REST	AL355297.2	0.579144	3.0546e-49	postive
MAPK8	ITGB5-AS1	0.583198	4.55525e-50	postive
RYR2	ITGB5-AS1	0.42018	2.68144e-24	postive
NOS1AP	ITGB5-AS1	0.471511	5.75708e-31	postive
FOXO3	ITGB5-AS1	0.466793	2.63873e-30	postive
G3BP1	ITGB5-AS1	0.579231	2.93303e-49	postive
FOXO1	ITGB5-AS1	0.596585	6.99728e-53	postive
NR3C1	ITGB5-AS1	0.471154	6.46396e-31	postive
ATM	ITGB5-AS1	0.800003	2.44197e-120	postive
JAK2	ITGB5-AS1	0.607573	2.72042e-55	postive
PRKAA1	ITGB5-AS1	0.429046	2.27144e-25	postive
SP1	ITGB5-AS1	0.498326	6.30722e-35	postive
MAP2K4	ITGB5-AS1	0.486597	3.76148e-33	postive
PDE5A	ITGB5-AS1	0.832818	5.23446e-139	postive
OXR1	ITGB5-AS1	0.481482	2.12989e-32	postive
CACNA1C	ITGB5-AS1	0.646768	1.04008e-64	postive
PTCD3	ITGB5-AS1	0.419036	3.66746e-24	postive
CREB1	ITGB5-AS1	0.786251	1.60104e-113	postive
VHL	ITGB5-AS1	0.45048	4.26581e-28	postive
ATF2	ITGB5-AS1	0.479803	3.73822e-32	postive
PTEN	ITGB5-AS1	0.781929	1.75136e-111	postive
PRKG1	ITGB5-AS1	0.586369	1.00866e-50	postive
EIF2AK2	ITGB5-AS1	0.547341	3.85493e-43	postive
PIK3CG	ITGB5-AS1	0.498448	6.04111e-35	postive
RPS6KA5	ITGB5-AS1	0.610354	6.45022e-56	postive
BRCA2	ITGB5-AS1	0.69338	6.89417e-78	postive
SETD2	ITGB5-AS1	0.740785	3.69029e-94	postive
KRIT1	ITGB5-AS1	0.581735	9.07804e-50	postive
ARG1	ITGB5-AS1	0.667938	2.13033e-70	postive
C2orf69	ITGB5-AS1	0.426564	4.56685e-25	postive
PIK3CA	ITGB5-AS1	0.706939	3.29992e-82	postive
NR3C2	ITGB5-AS1	0.433163	7.04129e-26	postive
HTR2A	ITGB5-AS1	0.449501	5.73846e-28	postive
FMR1	ITGB5-AS1	0.529022	6.51397e-40	postive
ERCC8	ITGB5-AS1	0.511222	5.84339e-37	postive
BCL2L11	ITGB5-AS1	0.414853	1.14117e-23	postive
STK4	ITGB5-AS1	0.635155	8.90652e-62	postive
GSK3B	ITGB5-AS1	0.465983	3.41894e-30	postive
EIF4E	ITGB5-AS1	0.514179	1.94206e-37	postive
TTN	ITGB5-AS1	0.724011	5.16896e-88	postive
NDUFV2	ITGB5-AS1	0.518156	4.33584e-38	postive
RORA	ITGB5-AS1	0.798834	9.72379e-120	postive
ATR	ITGB5-AS1	0.70223	1.11391e-80	postive
SLC22A5	ITGB5-AS1	0.484424	7.88361e-33	postive
MTR	ITGB5-AS1	0.543516	1.88989e-42	postive
AKAP9	ITGB5-AS1	0.786108	1.87406e-113	postive
PIK3R1	ITGB5-AS1	0.629076	2.72434e-60	postive
C9orf72	ITGB5-AS1	0.653188	2.18879e-66	postive
DMD	ITGB5-AS1	0.497163	9.52738e-35	postive
TIA1	ITGB5-AS1	0.583773	3.46985e-50	postive
UBE3A	ITGB5-AS1	0.641499	2.30868e-63	postive
PPP3CA	ITGB5-AS1	0.436603	2.6134e-26	postive
RB1	ITGB5-AS1	0.510662	7.1928e-37	postive
MAP3K7	ITGB5-AS1	0.534184	8.39792e-41	postive
SMAD4	ITGB5-AS1	0.689894	8.13986e-77	postive
TP53INP1	ITGB5-AS1	0.534845	6.44268e-41	postive
ERCC6	ITGB5-AS1	0.763328	3.25852e-103	postive
ABCA1	ITGB5-AS1	0.608304	1.86642e-55	postive
FGF2	ITGB5-AS1	0.406945	9.34219e-23	postive
SLC8A1	ITGB5-AS1	0.6429	1.01868e-63	postive
MLYCD	ITGB5-AS1	0.668541	1.44399e-70	postive
NR2C2	ITGB5-AS1	0.691604	2.43559e-77	postive
TJP1	ITGB5-AS1	0.461571	1.38512e-29	postive
REST	ITGB5-AS1	0.737524	6.29543e-93	postive
EME2	AC010491.1	0.413429	1.6733e-23	postive
UCP3	AC010491.1	0.429089	2.24433e-25	postive
MAPK8	AC010148.1	0.458902	3.19626e-29	postive
G3BP1	AC010148.1	0.420891	2.20589e-24	postive
ATM	AC010148.1	0.558766	2.94919e-45	postive
PRKAA2	AC010148.1	0.431058	1.28403e-25	postive
PDE5A	AC010148.1	0.413105	1.82509e-23	postive
PTCD3	AC010148.1	0.441414	6.41054e-27	postive
CREB1	AC010148.1	0.526467	1.77195e-39	postive
ATF2	AC010148.1	0.445169	2.10731e-27	postive
PTEN	AC010148.1	0.402865	2.70532e-22	postive
RPS6KA5	AC010148.1	0.502354	1.49319e-35	postive
BRCA2	AC010148.1	0.559923	1.78189e-45	postive
SETD2	AC010148.1	0.448448	7.88711e-28	postive
KRIT1	AC010148.1	0.538774	1.31866e-41	postive
ANK2	AC010148.1	0.492051	5.73182e-34	postive
PIK3CA	AC010148.1	0.427936	3.10699e-25	postive
FMR1	AC010148.1	0.504914	5.91729e-36	postive
ERCC8	AC010148.1	0.428262	2.8339e-25	postive
STK4	AC010148.1	0.422377	1.46436e-24	postive
GSK3B	AC010148.1	0.401219	4.13684e-22	postive
TTN	AC010148.1	0.671339	2.34715e-71	postive
NDUFV2	AC010148.1	0.407822	7.42112e-23	postive
RORA	AC010148.1	0.438113	1.6857e-26	postive
ATR	AC010148.1	0.462817	9.34803e-30	postive
AKAP9	AC010148.1	0.545373	8.75462e-43	postive
TIA1	AC010148.1	0.466175	3.21589e-30	postive
UBE3A	AC010148.1	0.472207	4.58861e-31	postive
SMAD4	AC010148.1	0.449817	5.21548e-28	postive
ERCC6	AC010148.1	0.451103	3.5305e-28	postive
SLC8A1	AC010148.1	0.435866	3.2347e-26	postive
REST	AC010148.1	0.485065	6.34016e-33	postive
MAPK8	AC021483.2	0.496402	1.24683e-34	postive
NOS1AP	AC021483.2	0.446904	1.25467e-27	postive
G3BP1	AC021483.2	0.513833	2.21026e-37	postive
FOXO1	AC021483.2	0.524596	3.66859e-39	postive
MAPK10	AC021483.2	0.409718	4.49864e-23	postive
NR3C1	AC021483.2	0.501629	1.93771e-35	postive
ATM	AC021483.2	0.721939	2.76186e-87	postive
JAK2	AC021483.2	0.5275	1.18354e-39	postive
SP1	AC021483.2	0.487811	2.48167e-33	postive
MAP2K4	AC021483.2	0.4335	6.39343e-26	postive
PDE5A	AC021483.2	0.732184	5.98243e-91	postive
OXR1	AC021483.2	0.46415	6.12838e-30	postive
CACNA1C	AC021483.2	0.578074	5.02549e-49	postive
CREB1	AC021483.2	0.704736	1.72685e-81	postive
ATF2	AC021483.2	0.42274	1.32472e-24	postive
PTEN	AC021483.2	0.680701	4.63772e-74	postive
PRKG1	AC021483.2	0.48488	6.75293e-33	postive
EIF2AK2	AC021483.2	0.477183	8.94293e-32	postive
PIK3CG	AC021483.2	0.449474	5.78669e-28	postive
RPS6KA5	AC021483.2	0.590339	1.49269e-51	postive
BRCA2	AC021483.2	0.591787	7.38616e-52	postive
SETD2	AC021483.2	0.645754	1.89768e-64	postive
KRIT1	AC021483.2	0.53791	1.87246e-41	postive
ARG1	AC021483.2	0.585792	1.32899e-50	postive
PIK3CA	AC021483.2	0.601874	4.97098e-54	postive
NR3C2	AC021483.2	0.453632	1.63138e-28	postive
FMR1	AC021483.2	0.465443	4.06198e-30	postive
ERCC8	AC021483.2	0.465018	4.65161e-30	postive
STK4	AC021483.2	0.544477	1.26959e-42	postive
EIF4E	AC021483.2	0.451572	3.06081e-28	postive
TTN	AC021483.2	0.694203	3.83011e-78	postive
NDUFV2	AC021483.2	0.465029	4.63464e-30	postive
RORA	AC021483.2	0.733366	2.20321e-91	postive
ATR	AC021483.2	0.61493	5.85599e-57	postive
SLC22A5	AC021483.2	0.505409	4.94303e-36	postive
MTR	AC021483.2	0.486701	3.6298e-33	postive
LRRK2	AC021483.2	0.409091	5.30958e-23	postive
AKAP9	AC021483.2	0.706267	5.47826e-82	postive
PIK3R1	AC021483.2	0.571076	1.24729e-47	postive
C9orf72	AC021483.2	0.549609	1.48724e-43	postive
DMD	AC021483.2	0.467704	1.97047e-30	postive
TIA1	AC021483.2	0.527066	1.40259e-39	postive
UBE3A	AC021483.2	0.643921	5.59423e-64	postive
RB1	AC021483.2	0.481067	2.44811e-32	postive
DUSP19	AC021483.2	0.414399	1.28944e-23	postive
MAP3K7	AC021483.2	0.449299	6.09974e-28	postive
SMAD4	AC021483.2	0.65896	6.27192e-68	postive
TP53INP1	AC021483.2	0.490509	9.7884e-34	postive
ERCC6	AC021483.2	0.707161	2.79211e-82	postive
ABCA1	AC021483.2	0.552157	5.05582e-44	postive
SLC8A1	AC021483.2	0.556512	7.83016e-45	postive
MLYCD	AC021483.2	0.618235	1.00951e-57	postive
NR2C2	AC021483.2	0.62317	7.03519e-59	postive
TJP1	AC021483.2	0.434633	4.61717e-26	postive
REST	AC021483.2	0.663095	4.68699e-69	postive
MAPK8	AC012254.3	0.59681	6.25794e-53	postive
RYR2	AC012254.3	0.438769	1.39211e-26	postive
NOS1AP	AC012254.3	0.488611	1.88479e-33	postive
FOXO3	AC012254.3	0.409802	4.40005e-23	postive
G3BP1	AC012254.3	0.555482	1.22032e-44	postive
FOXO1	AC012254.3	0.509034	1.31189e-36	postive
MAPK10	AC012254.3	0.489256	1.50934e-33	postive
NR3C1	AC012254.3	0.488165	2.19755e-33	postive
ATM	AC012254.3	0.848124	3.6359e-149	postive
JAK2	AC012254.3	0.605418	8.21839e-55	postive
PRKAA2	AC012254.3	0.427909	3.13051e-25	postive
SP1	AC012254.3	0.4891	1.59259e-33	postive
MAP2K4	AC012254.3	0.47266	3.95899e-31	postive
PDE5A	AC012254.3	0.821725	2.8658e-132	postive
OXR1	AC012254.3	0.521591	1.16903e-38	postive
CACNA1C	AC012254.3	0.644976	3.00486e-64	postive
PTCD3	AC012254.3	0.459569	2.59495e-29	postive
CREB1	AC012254.3	0.785921	2.29983e-113	postive
VHL	AC012254.3	0.46266	9.8243e-30	postive
PPARA	AC012254.3	0.441884	5.58212e-27	postive
ATF2	AC012254.3	0.465559	3.91492e-30	postive
PTEN	AC012254.3	0.748766	2.96564e-97	postive
PRKG1	AC012254.3	0.526225	1.94716e-39	postive
EIF2AK2	AC012254.3	0.551534	6.587e-44	postive
PIK3CG	AC012254.3	0.529718	4.95059e-40	postive
RPS6KA5	AC012254.3	0.672612	1.0199e-71	postive
BRCA2	AC012254.3	0.722466	1.80614e-87	postive
SETD2	AC012254.3	0.758417	3.71486e-101	postive
KRIT1	AC012254.3	0.61499	5.67154e-57	postive
ARG1	AC012254.3	0.659666	4.03805e-68	postive
C2orf69	AC012254.3	0.413149	1.80388e-23	postive
PIK3CA	AC012254.3	0.6722	1.3365e-71	postive
NR3C2	AC012254.3	0.471835	5.18031e-31	postive
FMR1	AC012254.3	0.544228	1.40763e-42	postive
DDX3X	AC012254.3	0.435739	3.35626e-26	postive
ERCC8	AC012254.3	0.536655	3.11077e-41	postive
BCL2L11	AC012254.3	0.435897	3.20594e-26	postive
STK4	AC012254.3	0.624729	3.0018e-59	postive
GSK3B	AC012254.3	0.478965	4.94494e-32	postive
EIF4E	AC012254.3	0.473943	2.60124e-31	postive
TTN	AC012254.3	0.781565	2.58882e-111	postive
NDUFV2	AC012254.3	0.508414	1.64764e-36	postive
RORA	AC012254.3	0.795309	5.93226e-118	postive
ATR	AC012254.3	0.706443	4.79772e-82	postive
SLC22A5	AC012254.3	0.557073	6.14549e-45	postive
MTR	AC012254.3	0.599925	1.32467e-53	postive
AKAP9	AC012254.3	0.806304	1.2135e-123	postive
EPX	AC012254.3	0.400846	4.5531e-22	postive
PIK3R1	AC012254.3	0.636649	3.79741e-62	postive
C9orf72	AC012254.3	0.63078	1.05207e-60	postive
DMD	AC012254.3	0.521875	1.04812e-38	postive
TIA1	AC012254.3	0.6304	1.30188e-60	postive
UBE3A	AC012254.3	0.668082	1.94215e-70	postive
PPP3CA	AC012254.3	0.414764	1.16887e-23	postive
RB1	AC012254.3	0.495595	1.65759e-34	postive
DUSP19	AC012254.3	0.442866	4.17603e-27	postive
MAP3K7	AC012254.3	0.52636	1.84762e-39	postive
SMAD4	AC012254.3	0.737995	4.18852e-93	postive
TP53INP1	AC012254.3	0.537606	2.11798e-41	postive
ERCC6	AC012254.3	0.783279	4.08692e-112	postive
ABCA1	AC012254.3	0.598747	2.38785e-53	postive
SLC8A1	AC012254.3	0.649647	1.8621e-65	postive
MLYCD	AC012254.3	0.673746	4.83975e-72	postive
NR2C2	AC012254.3	0.755662	5.04245e-100	postive
TJP1	AC012254.3	0.433862	5.76194e-26	postive
REST	AC012254.3	0.735979	2.37699e-92	postive
NOS1AP	AC009041.3	0.444239	2.77951e-27	postive
FOXO3	AC009041.3	0.482536	1.49325e-32	postive
G3BP1	AC009041.3	0.467822	1.89695e-30	postive
MAPK10	AC009041.3	0.418012	4.85007e-24	postive
NR3C1	AC009041.3	0.403007	2.60714e-22	postive
ATM	AC009041.3	0.697258	4.2438e-79	postive
JAK2	AC009041.3	0.492146	5.54542e-34	postive
PDE5A	AC009041.3	0.642896	1.02108e-63	postive
OXR1	AC009041.3	0.425458	6.22259e-25	postive
CACNA1C	AC009041.3	0.529475	5.44956e-40	postive
CREB1	AC009041.3	0.673914	4.33192e-72	postive
PPARA	AC009041.3	0.410512	3.64416e-23	postive
PTEN	AC009041.3	0.588893	3.00327e-51	postive
PRKG1	AC009041.3	0.480314	3.15058e-32	postive
EIF2AK2	AC009041.3	0.448712	7.2826e-28	postive
PIK3CG	AC009041.3	0.494785	2.20329e-34	postive
RPS6KA5	AC009041.3	0.606663	4.34249e-55	postive
BRCA2	AC009041.3	0.527716	1.08748e-39	postive
SETD2	AC009041.3	0.594597	1.86694e-52	postive
KRIT1	AC009041.3	0.555485	1.21867e-44	postive
ARG1	AC009041.3	0.515052	1.3996e-37	postive
PIK3CA	AC009041.3	0.600032	1.25526e-53	postive
NR3C2	AC009041.3	0.453667	1.61382e-28	postive
CREBBP	AC009041.3	0.474236	2.36303e-31	postive
FMR1	AC009041.3	0.501551	1.99278e-35	postive
DDX3X	AC009041.3	0.431236	1.22063e-25	postive
ERCC8	AC009041.3	0.414633	1.21074e-23	postive
STK4	AC009041.3	0.529497	5.40153e-40	postive
TTN	AC009041.3	0.607232	3.24162e-55	postive
RORA	AC009041.3	0.692925	9.53775e-78	postive
ATR	AC009041.3	0.578808	3.57212e-49	postive
SLC22A5	AC009041.3	0.41993	2.87209e-24	postive
MTR	AC009041.3	0.569593	2.43891e-47	postive
AKAP9	AC009041.3	0.676956	5.75715e-73	postive
PIK3R1	AC009041.3	0.591912	6.9499e-52	postive
C9orf72	AC009041.3	0.469644	1.05451e-30	postive
DMD	AC009041.3	0.433852	5.77814e-26	postive
TIA1	AC009041.3	0.455217	1.0022e-28	postive
UBE3A	AC009041.3	0.497784	7.64611e-35	postive
DUSP19	AC009041.3	0.422148	1.56011e-24	postive
MAP3K7	AC009041.3	0.476031	1.30905e-31	postive
SMAD4	AC009041.3	0.530548	3.56684e-40	postive
TP53INP1	AC009041.3	0.462605	9.99598e-30	postive
ERCC6	AC009041.3	0.607398	2.97672e-55	postive
ABCA1	AC009041.3	0.499585	4.02858e-35	postive
SLC8A1	AC009041.3	0.553258	3.16391e-44	postive
MLYCD	AC009041.3	0.539733	8.92466e-42	postive
NR2C2	AC009041.3	0.545125	9.70542e-43	postive
REST	AC009041.3	0.641661	2.10027e-63	postive
MRPS25	AL121917.2	0.404341	1.84442e-22	postive
TRAF2	AC009065.2	0.430435	1.53277e-25	postive
MAPK8	AC008870.2	0.416538	7.23859e-24	postive
MAPK10	AC008870.2	0.438406	1.54773e-26	postive
ATM	AC008870.2	0.653345	1.98899e-66	postive
JAK2	AC008870.2	0.402322	3.11253e-22	postive
PDE5A	AC008870.2	0.548537	2.33497e-43	postive
EME2	AC008870.2	0.504048	8.09994e-36	postive
CACNA1C	AC008870.2	0.487733	2.54903e-33	postive
CREB1	AC008870.2	0.500302	3.11813e-35	postive
VHL	AC008870.2	0.413361	1.70396e-23	postive
PTEN	AC008870.2	0.474564	2.12199e-31	postive
RPS6KA5	AC008870.2	0.524938	3.2123e-39	postive
BRCA2	AC008870.2	0.519361	2.74202e-38	postive
SETD2	AC008870.2	0.559422	2.21652e-45	postive
KRIT1	AC008870.2	0.492927	4.22335e-34	postive
ARG1	AC008870.2	0.523183	6.33489e-39	postive
PIK3CA	AC008870.2	0.435748	3.34729e-26	postive
VIP	AC008870.2	0.413973	1.44588e-23	postive
FMR1	AC008870.2	0.453408	1.74732e-28	postive
STK4	AC008870.2	0.498432	6.07531e-35	postive
TTN	AC008870.2	0.514013	2.06604e-37	postive
RORA	AC008870.2	0.639983	5.56867e-63	postive
ATR	AC008870.2	0.556277	8.66419e-45	postive
SLC22A5	AC008870.2	0.480025	3.47119e-32	postive
MTR	AC008870.2	0.499015	4.93716e-35	postive
AKAP9	AC008870.2	0.557316	5.53179e-45	postive
PIK3R1	AC008870.2	0.429073	2.25443e-25	postive
C9orf72	AC008870.2	0.554685	1.7181e-44	postive
TIA1	AC008870.2	0.654744	8.46367e-67	postive
CPT1B	AC008870.2	0.415562	9.42369e-24	postive
SMAD4	AC008870.2	0.467911	1.84358e-30	postive
TP53INP1	AC008870.2	0.52264	7.80935e-39	postive
ERCC6	AC008870.2	0.532783	1.46931e-40	postive
SLC8A1	AC008870.2	0.422256	1.51409e-24	postive
MLYCD	AC008870.2	0.587676	5.39401e-51	postive
NR2C2	AC008870.2	0.681105	3.52725e-74	postive
CAPN3	AC008870.2	0.409184	5.18138e-23	postive
REST	AC008870.2	0.469813	9.98315e-31	postive
CHKA	AC008870.2	0.401225	4.12965e-22	postive
MAPK8	AL513534.2	0.526539	1.72271e-39	postive
ATM	AL513534.2	0.492668	4.62224e-34	postive
PDE5A	AL513534.2	0.507602	2.21904e-36	postive
CREB1	AL513534.2	0.476816	1.00987e-31	postive
PTEN	AL513534.2	0.428739	2.47774e-25	postive
EIF2AK2	AL513534.2	0.416135	8.07275e-24	postive
RPS6KA5	AL513534.2	0.48498	6.52704e-33	postive
BRCA2	AL513534.2	0.462462	1.04576e-29	postive
SETD2	AL513534.2	0.509249	1.21182e-36	postive
FMR1	AL513534.2	0.41358	1.60695e-23	postive
STK4	AL513534.2	0.411011	3.19145e-23	postive
GSK3B	AL513534.2	0.449088	6.50289e-28	postive
TTN	AL513534.2	0.460928	1.69516e-29	postive
RORA	AL513534.2	0.470432	8.17047e-31	postive
MTR	AL513534.2	0.41376	1.53104e-23	postive
AKAP9	AL513534.2	0.450723	3.96338e-28	postive
DMD	AL513534.2	0.409214	5.14077e-23	postive
TIA1	AL513534.2	0.476995	9.51526e-32	postive
UBE3A	AL513534.2	0.403977	2.02736e-22	postive
SMAD4	AL513534.2	0.482606	1.45874e-32	postive
ERCC6	AL513534.2	0.541366	4.57799e-42	postive
NR2C2	AL513534.2	0.47271	3.89447e-31	postive
PARG	AL513534.2	0.444315	2.71722e-27	postive
REST	AL513534.2	0.479198	4.57552e-32	postive
EME2	AC011481.1	0.44442	2.63395e-27	postive
UCP3	AC011481.1	0.442568	4.56115e-27	postive
TARDBP	AC011481.1	0.40544	1.38523e-22	postive
TIA1	AC011481.1	0.550304	1.10898e-43	postive
GSTM2	AC011481.1	0.413527	1.62981e-23	postive
MLYCD	AC011481.1	0.434238	5.17195e-26	postive
NR2C2	AC011481.1	0.486361	4.07732e-33	postive
MAPK8	AL391684.1	0.480337	3.12688e-32	postive
ATM	AL391684.1	0.66308	4.73055e-69	postive
JAK2	AL391684.1	0.418313	4.46807e-24	postive
PDE5A	AL391684.1	0.57137	1.09125e-47	postive
EME2	AL391684.1	0.429996	1.73604e-25	postive
CACNA1C	AL391684.1	0.462769	9.49212e-30	postive
PTCD3	AL391684.1	0.464572	5.35978e-30	postive
CREB1	AL391684.1	0.51307	2.93951e-37	postive
VHL	AL391684.1	0.413545	1.62222e-23	postive
PTEN	AL391684.1	0.52627	1.91308e-39	postive
RPS6KA5	AL391684.1	0.480967	2.53157e-32	postive
BRCA2	AL391684.1	0.507304	2.47501e-36	postive
SETD2	AL391684.1	0.590427	1.43042e-51	postive
KRIT1	AL391684.1	0.529871	4.66088e-40	postive
ARG1	AL391684.1	0.474491	2.17354e-31	postive
VIP	AL391684.1	0.460003	2.2657e-29	postive
FMR1	AL391684.1	0.464534	5.42526e-30	postive
STK4	AL391684.1	0.501319	2.16609e-35	postive
TTN	AL391684.1	0.59764	4.14503e-53	postive
NDUFV2	AL391684.1	0.43401	5.5219e-26	postive
NRF1	AL391684.1	0.408173	6.76619e-23	postive
RORA	AL391684.1	0.605577	7.57437e-55	postive
ATR	AL391684.1	0.534289	8.05326e-41	postive
SLC22A5	AL391684.1	0.499934	3.55666e-35	postive
MTR	AL391684.1	0.468723	1.41943e-30	postive
AKAP9	AL391684.1	0.609817	8.52658e-56	postive
C9orf72	AL391684.1	0.516218	9.0242e-38	postive
IL4	AL391684.1	0.401004	4.3721e-22	postive
TIA1	AL391684.1	0.673035	7.72803e-72	postive
UBE3A	AL391684.1	0.410832	3.34755e-23	postive
SMAD4	AL391684.1	0.510687	7.12633e-37	postive
TP53INP1	AL391684.1	0.454348	1.3093e-28	postive
ERCC6	AL391684.1	0.581239	1.14614e-49	postive
SLC8A1	AL391684.1	0.407588	7.89243e-23	postive
MLYCD	AL391684.1	0.635861	5.95616e-62	postive
NR2C2	AL391684.1	0.702009	1.31156e-80	postive
CAPN3	AL391684.1	0.421081	2.09363e-24	postive
REST	AL391684.1	0.478657	5.48031e-32	postive
G3BP1	AL008726.1	0.423423	1.09646e-24	postive
CYBB	AL008726.1	0.452491	2.31266e-28	postive
ATM	AL008726.1	0.566332	1.05334e-46	postive
TLR4	AL008726.1	0.457671	4.68988e-29	postive
JAK2	AL008726.1	0.570578	1.56274e-47	postive
PDE5A	AL008726.1	0.439835	1.01933e-26	postive
CREB1	AL008726.1	0.513162	2.84011e-37	postive
PTEN	AL008726.1	0.486628	3.72142e-33	postive
PIK3CG	AL008726.1	0.466311	3.07848e-30	postive
BRCA2	AL008726.1	0.585538	1.49964e-50	postive
SETD2	AL008726.1	0.498451	6.03401e-35	postive
KRIT1	AL008726.1	0.45746	5.0068e-29	postive
ARG1	AL008726.1	0.412228	2.30732e-23	postive
PIK3CA	AL008726.1	0.513661	2.35742e-37	postive
FMR1	AL008726.1	0.404813	1.63122e-22	postive
STK4	AL008726.1	0.524949	3.19924e-39	postive
TTN	AL008726.1	0.437348	2.10548e-26	postive
RORA	AL008726.1	0.47083	7.18104e-31	postive
ATR	AL008726.1	0.594742	1.73798e-52	postive
MTR	AL008726.1	0.436286	2.86445e-26	postive
AKAP9	AL008726.1	0.525796	2.3011e-39	postive
C9orf72	AL008726.1	0.610554	5.81383e-56	postive
TIA1	AL008726.1	0.416269	7.78499e-24	postive
MAP3K7	AL008726.1	0.455792	8.39225e-29	postive
NLRP3	AL008726.1	0.425172	6.74064e-25	postive
ERCC6	AL008726.1	0.443211	3.77131e-27	postive
ABCA1	AL008726.1	0.619204	6.00512e-58	postive
SLC8A1	AL008726.1	0.621179	2.07275e-58	postive
NR2C2	AL008726.1	0.491808	6.23723e-34	postive
REST	AL008726.1	0.485551	5.37442e-33	postive
GLRX	AP005137.2	0.420724	2.30963e-24	postive
CASP9	AP005137.2	0.539142	1.13527e-41	postive
PNKP	AC026803.2	0.413746	1.53687e-23	postive
SDHB	C6orf99	0.428366	2.75272e-25	postive
HSD17B10	C6orf99	0.448878	6.92816e-28	postive
MAPK8	AC144548.1	0.544147	1.45592e-42	postive
G3BP1	AC144548.1	0.453513	1.69194e-28	postive
ATM	AC144548.1	0.715003	6.756e-85	postive
JAK2	AC144548.1	0.491113	7.9401e-34	postive
PRKAA2	AC144548.1	0.443536	3.42522e-27	postive
SP1	AC144548.1	0.430934	1.33044e-25	postive
PDE5A	AC144548.1	0.617794	1.27838e-57	postive
CACNA1C	AC144548.1	0.473162	3.36005e-31	postive
PTCD3	AC144548.1	0.545724	7.56602e-43	postive
CREB1	AC144548.1	0.620817	2.52091e-58	postive
VHL	AC144548.1	0.50901	1.32326e-36	postive
ATF2	AC144548.1	0.422296	1.49767e-24	postive
PTEN	AC144548.1	0.547792	3.19105e-43	postive
EIF2AK2	AC144548.1	0.468364	1.59343e-30	postive
PIK3CG	AC144548.1	0.406855	9.56651e-23	postive
RPS6KA5	AC144548.1	0.537219	2.47732e-41	postive
BRCA2	AC144548.1	0.6597	3.95552e-68	postive
SETD2	AC144548.1	0.667545	2.74363e-70	postive
KRIT1	AC144548.1	0.587076	7.19206e-51	postive
ARG1	AC144548.1	0.548211	2.67707e-43	postive
PIK3CA	AC144548.1	0.527789	1.05692e-39	postive
FMR1	AC144548.1	0.532352	1.74467e-40	postive
ERCC8	AC144548.1	0.412806	1.97734e-23	postive
BCL2L11	AC144548.1	0.473124	3.40224e-31	postive
STK4	AC144548.1	0.581787	8.86102e-50	postive
GSK3B	AC144548.1	0.471973	4.95291e-31	postive
TTN	AC144548.1	0.65898	6.19456e-68	postive
NDUFV2	AC144548.1	0.434182	5.25618e-26	postive
NRF1	AC144548.1	0.44104	7.1568e-27	postive
RORA	AC144548.1	0.623319	6.4861e-59	postive
ATR	AC144548.1	0.640866	3.33691e-63	postive
SLC22A5	AC144548.1	0.468818	1.37654e-30	postive
MTR	AC144548.1	0.520126	2.04871e-38	postive
AKAP9	AC144548.1	0.674556	2.83557e-72	postive
PIK3R1	AC144548.1	0.447151	1.16511e-27	postive
C9orf72	AC144548.1	0.599506	1.63418e-53	postive
TIA1	AC144548.1	0.690898	4.01367e-77	postive
UBE3A	AC144548.1	0.501831	1.80255e-35	postive
MAP3K7	AC144548.1	0.498075	6.89556e-35	postive
SMAD4	AC144548.1	0.576408	1.08718e-48	postive
TP53INP1	AC144548.1	0.468328	1.61224e-30	postive
ERCC6	AC144548.1	0.615888	3.52537e-57	postive
ABCA1	AC144548.1	0.467546	2.07256e-30	postive
SLC8A1	AC144548.1	0.512727	3.34007e-37	postive
MLYCD	AC144548.1	0.55588	1.02799e-44	postive
NR2C2	AC144548.1	0.718235	5.31861e-86	postive
REST	AC144548.1	0.580934	1.32234e-49	postive
MAPK8	AC009754.1	0.574545	2.56264e-48	postive
RYR2	AC009754.1	0.451425	3.20088e-28	postive
NOS1AP	AC009754.1	0.495517	1.7037e-34	postive
FOXO3	AC009754.1	0.451644	2.99454e-28	postive
G3BP1	AC009754.1	0.580804	1.40557e-49	postive
FOXO1	AC009754.1	0.560625	1.31116e-45	postive
MAPK10	AC009754.1	0.447456	1.06292e-27	postive
NR3C1	AC009754.1	0.496909	1.0425e-34	postive
ATM	AC009754.1	0.888094	4.67516e-182	postive
JAK2	AC009754.1	0.659279	5.14217e-68	postive
SP1	AC009754.1	0.476853	9.9743e-32	postive
MAP2K4	AC009754.1	0.462644	9.87517e-30	postive
PDE5A	AC009754.1	0.850075	1.53029e-150	postive
OXR1	AC009754.1	0.551419	6.91822e-44	postive
CACNA1C	AC009754.1	0.65412	1.23968e-66	postive
PTCD3	AC009754.1	0.428976	2.31715e-25	postive
CREB1	AC009754.1	0.80295	7.20362e-122	postive
VHL	AC009754.1	0.431073	1.27861e-25	postive
PPARA	AC009754.1	0.403488	2.30208e-22	postive
ATF2	AC009754.1	0.471805	5.23128e-31	postive
PTEN	AC009754.1	0.781258	3.59368e-111	postive
PRKG1	AC009754.1	0.58042	1.68307e-49	postive
EIF2AK2	AC009754.1	0.573933	3.39283e-48	postive
PIK3CG	AC009754.1	0.548333	2.5434e-43	postive
RPS6KA5	AC009754.1	0.724365	3.8768e-88	postive
BRCA2	AC009754.1	0.717514	9.40457e-86	postive
SETD2	AC009754.1	0.739927	7.8156e-94	postive
KRIT1	AC009754.1	0.609013	1.29319e-55	postive
ARG1	AC009754.1	0.708762	8.29739e-83	postive
C2orf69	AC009754.1	0.423429	1.09462e-24	postive
PIK3CA	AC009754.1	0.692871	9.90746e-78	postive
NR3C2	AC009754.1	0.457029	5.72417e-29	postive
HTR2A	AC009754.1	0.414397	1.29031e-23	postive
FMR1	AC009754.1	0.57715	7.71378e-49	postive
DDX3X	AC009754.1	0.417516	5.55036e-24	postive
ERCC8	AC009754.1	0.558605	3.16328e-45	postive
BCL2L11	AC009754.1	0.424805	7.46579e-25	postive
STK4	AC009754.1	0.647552	6.52171e-65	postive
GSK3B	AC009754.1	0.466214	3.17543e-30	postive
EIF4E	AC009754.1	0.500985	2.44159e-35	postive
TTN	AC009754.1	0.756155	3.16983e-100	postive
NDUFV2	AC009754.1	0.518895	3.27542e-38	postive
RORA	AC009754.1	0.869844	1.09561e-165	postive
ATR	AC009754.1	0.700144	5.17617e-80	postive
SLC22A5	AC009754.1	0.522967	6.88647e-39	postive
MTR	AC009754.1	0.588048	4.51058e-51	postive
AKAP9	AC009754.1	0.810429	7.14955e-126	postive
PIK3R1	AC009754.1	0.682631	1.24819e-74	postive
C9orf72	AC009754.1	0.659724	3.89441e-68	postive
PTK2	AC009754.1	0.422272	1.50749e-24	postive
DMD	AC009754.1	0.520202	1.98945e-38	postive
TIA1	AC009754.1	0.614962	5.75656e-57	postive
UBE3A	AC009754.1	0.658692	7.40864e-68	postive
PPP3CA	AC009754.1	0.442998	4.01692e-27	postive
RB1	AC009754.1	0.505081	5.56901e-36	postive
DUSP19	AC009754.1	0.430552	1.48275e-25	postive
MAP3K7	AC009754.1	0.540678	6.06766e-42	postive
SMAD4	AC009754.1	0.710875	1.65067e-83	postive
TP53INP1	AC009754.1	0.605006	1.01432e-54	postive
ERCC6	AC009754.1	0.786967	7.28005e-114	postive
ABCA1	AC009754.1	0.596441	7.51275e-53	postive
SLC8A1	AC009754.1	0.67557	1.44849e-72	postive
MLYCD	AC009754.1	0.675335	1.69257e-72	postive
NR2C2	AC009754.1	0.713102	2.96585e-84	postive
TJP1	AC009754.1	0.411436	2.85036e-23	postive
REST	AC009754.1	0.749606	1.37905e-97	postive
MAPK8	AL080317.2	0.578111	4.93896e-49	postive
RYR2	AL080317.2	0.425881	5.52919e-25	postive
NOS1AP	AL080317.2	0.422424	1.44553e-24	postive
FOXO3	AL080317.2	0.444815	2.3418e-27	postive
G3BP1	AL080317.2	0.502528	1.40233e-35	postive
FOXO1	AL080317.2	0.496879	1.05364e-34	postive
MAPK10	AL080317.2	0.464962	4.73465e-30	postive
NR3C1	AL080317.2	0.41857	4.16501e-24	postive
ATM	AL080317.2	0.836632	1.93304e-141	postive
JAK2	AL080317.2	0.583658	3.66432e-50	postive
SP1	AL080317.2	0.487488	2.77195e-33	postive
PDE5A	AL080317.2	0.787302	5.02846e-114	postive
OXR1	AL080317.2	0.451754	2.89638e-28	postive
CACNA1C	AL080317.2	0.60693	3.78726e-55	postive
PTCD3	AL080317.2	0.485818	4.90614e-33	postive
CREB1	AL080317.2	0.7234	8.48578e-88	postive
VHL	AL080317.2	0.440799	7.68301e-27	postive
PPARA	AL080317.2	0.413509	1.63768e-23	postive
ATF2	AL080317.2	0.436785	2.47901e-26	postive
PTEN	AL080317.2	0.705772	7.94645e-82	postive
PRKG1	AL080317.2	0.487566	2.69874e-33	postive
EIF2AK2	AL080317.2	0.586537	9.30712e-51	postive
PIK3CG	AL080317.2	0.459701	2.49003e-29	postive
RPS6KA5	AL080317.2	0.671585	1.99923e-71	postive
BRCA2	AL080317.2	0.700301	4.61252e-80	postive
SETD2	AL080317.2	0.724719	2.90576e-88	postive
KRIT1	AL080317.2	0.608006	2.17656e-55	postive
ARG1	AL080317.2	0.687795	3.5386e-76	postive
C2orf69	AL080317.2	0.407843	7.37999e-23	postive
PIK3CA	AL080317.2	0.634818	1.07869e-61	postive
NR3C2	AL080317.2	0.401776	3.58384e-22	postive
VIP	AL080317.2	0.415756	8.94355e-24	postive
FMR1	AL080317.2	0.578922	3.38799e-49	postive
DDX3X	AL080317.2	0.448555	7.63714e-28	postive
ERCC8	AL080317.2	0.462576	1.00897e-29	postive
BCL2L11	AL080317.2	0.434306	5.07203e-26	postive
STK4	AL080317.2	0.613249	1.41991e-56	postive
GSK3B	AL080317.2	0.464343	5.76527e-30	postive
TTN	AL080317.2	0.723969	5.3502e-88	postive
NDUFV2	AL080317.2	0.51416	1.95538e-37	postive
RORA	AL080317.2	0.812478	5.32741e-127	postive
ATR	AL080317.2	0.671289	2.42443e-71	postive
SLC22A5	AL080317.2	0.579132	3.0719e-49	postive
MTR	AL080317.2	0.560058	1.67964e-45	postive
AKAP9	AL080317.2	0.801739	3.0879e-121	postive
PIK3R1	AL080317.2	0.567951	5.10475e-47	postive
C9orf72	AL080317.2	0.646298	1.37444e-64	postive
DMD	AL080317.2	0.556134	9.21547e-45	postive
TIA1	AL080317.2	0.654009	1.32683e-66	postive
UBE3A	AL080317.2	0.601437	6.19595e-54	postive
RB1	AL080317.2	0.413215	1.7723e-23	postive
DUSP19	AL080317.2	0.448908	6.86472e-28	postive
MAP3K7	AL080317.2	0.582607	6.02154e-50	postive
SMAD4	AL080317.2	0.629381	2.29898e-60	postive
TP53INP1	AL080317.2	0.550163	1.17695e-43	postive
ERCC6	AL080317.2	0.757516	8.75303e-101	postive
ABCA1	AL080317.2	0.520934	1.50379e-38	postive
SLC8A1	AL080317.2	0.60135	6.4737e-54	postive
MLYCD	AL080317.2	0.665677	9.08283e-70	postive
NR2C2	AL080317.2	0.730114	3.39379e-90	postive
REST	AL080317.2	0.703609	4.00307e-81	postive
PARK7	C5orf66	-0.404555	1.74481e-22	negative
G3BP1	C5orf66	0.505741	4.38054e-36	postive
ATM	C5orf66	0.571111	1.22733e-47	postive
JAK2	C5orf66	0.469008	1.2948e-30	postive
SP1	C5orf66	0.440503	8.37949e-27	postive
PDE5A	C5orf66	0.502416	1.46005e-35	postive
CACNA1C	C5orf66	0.421558	1.83586e-24	postive
CREB1	C5orf66	0.498195	6.60774e-35	postive
PTEN	C5orf66	0.464679	5.18076e-30	postive
BRCA2	C5orf66	0.558128	3.89191e-45	postive
SETD2	C5orf66	0.543633	1.80049e-42	postive
KRIT1	C5orf66	0.429112	2.23e-25	postive
ARG1	C5orf66	0.406641	1.01193e-22	postive
PIK3CA	C5orf66	0.438616	1.45544e-26	postive
STK4	C5orf66	0.458617	3.49372e-29	postive
TTN	C5orf66	0.458666	3.44084e-29	postive
RORA	C5orf66	0.490536	9.69846e-34	postive
ATR	C5orf66	0.632681	3.61582e-61	postive
SLC22A5	C5orf66	0.563478	3.74038e-46	postive
MTR	C5orf66	0.475709	1.45543e-31	postive
AKAP9	C5orf66	0.565142	1.78964e-46	postive
C9orf72	C5orf66	0.545131	9.68119e-43	postive
TIA1	C5orf66	0.494868	2.14062e-34	postive
UBE3A	C5orf66	0.41548	9.63675e-24	postive
SMAD4	C5orf66	0.440758	7.77457e-27	postive
ERCC6	C5orf66	0.506512	3.30634e-36	postive
ABCA1	C5orf66	0.529893	4.62115e-40	postive
SLC8A1	C5orf66	0.48637	4.06491e-33	postive
MLYCD	C5orf66	0.481389	2.19725e-32	postive
NR2C2	C5orf66	0.617138	1.81319e-57	postive
REST	C5orf66	0.484156	8.63321e-33	postive
MAPK8	Z94721.1	0.440486	8.42142e-27	postive
NOS1AP	Z94721.1	0.410616	3.54492e-23	postive
G3BP1	Z94721.1	0.423138	1.18636e-24	postive
ATM	Z94721.1	0.546179	6.25971e-43	postive
JAK2	Z94721.1	0.405624	1.32045e-22	postive
PDE5A	Z94721.1	0.479726	3.83633e-32	postive
CACNA1C	Z94721.1	0.406434	1.06833e-22	postive
CREB1	Z94721.1	0.515426	1.21626e-37	postive
PTEN	Z94721.1	0.464485	5.51022e-30	postive
RPS6KA5	Z94721.1	0.427768	3.25706e-25	postive
BRCA2	Z94721.1	0.568253	4.45906e-47	postive
SETD2	Z94721.1	0.528593	7.70768e-40	postive
KRIT1	Z94721.1	0.456622	6.49348e-29	postive
PIK3CA	Z94721.1	0.485003	6.47587e-33	postive
FMR1	Z94721.1	0.435059	4.08368e-26	postive
STK4	Z94721.1	0.490535	9.70119e-34	postive
TTN	Z94721.1	0.483188	1.19813e-32	postive
NRF1	Z94721.1	0.432249	9.14469e-26	postive
RORA	Z94721.1	0.511237	5.81228e-37	postive
ATR	Z94721.1	0.583976	3.15106e-50	postive
SLC22A5	Z94721.1	0.451589	3.04562e-28	postive
MTR	Z94721.1	0.502898	1.22755e-35	postive
AKAP9	Z94721.1	0.52229	8.93641e-39	postive
C9orf72	Z94721.1	0.477348	8.46611e-32	postive
TIA1	Z94721.1	0.512673	3.40819e-37	postive
SMAD4	Z94721.1	0.431277	1.20647e-25	postive
ERCC6	Z94721.1	0.544508	1.25361e-42	postive
ABCA1	Z94721.1	0.525762	2.33223e-39	postive
SLC8A1	Z94721.1	0.479754	3.80051e-32	postive
MLYCD	Z94721.1	0.451446	3.18084e-28	postive
NR2C2	Z94721.1	0.601397	6.32234e-54	postive
REST	Z94721.1	0.473106	3.42132e-31	postive
MAPK8	AC093690.1	0.579056	3.18193e-49	postive
RYR2	AC093690.1	0.435244	3.87185e-26	postive
NOS1AP	AC093690.1	0.484041	8.97811e-33	postive
FOXO3	AC093690.1	0.417198	6.05193e-24	postive
G3BP1	AC093690.1	0.575761	1.46556e-48	postive
FOXO1	AC093690.1	0.520801	1.58237e-38	postive
MAPK10	AC093690.1	0.503299	1.06196e-35	postive
NR3C1	AC093690.1	0.472066	4.80523e-31	postive
ATM	AC093690.1	0.873904	4.17922e-169	postive
JAK2	AC093690.1	0.626854	9.33271e-60	postive
PRKAA2	AC093690.1	0.422262	1.51198e-24	postive
SP1	AC093690.1	0.479568	4.04446e-32	postive
MAP2K4	AC093690.1	0.479766	3.78555e-32	postive
PDE5A	AC093690.1	0.825494	1.66552e-134	postive
OXR1	AC093690.1	0.562311	6.25622e-46	postive
CACNA1C	AC093690.1	0.627999	4.95402e-60	postive
PTCD3	AC093690.1	0.473445	3.06218e-31	postive
CREB1	AC093690.1	0.791004	8.06403e-116	postive
VHL	AC093690.1	0.453666	1.61457e-28	postive
PPARA	AC093690.1	0.434059	5.44547e-26	postive
ATF2	AC093690.1	0.471333	6.09884e-31	postive
PTEN	AC093690.1	0.772326	4.08244e-107	postive
PRKG1	AC093690.1	0.532522	1.63056e-40	postive
EIF2AK2	AC093690.1	0.579814	2.23426e-49	postive
PIK3CG	AC093690.1	0.525986	2.137e-39	postive
RPS6KA5	AC093690.1	0.681375	2.93573e-74	postive
BRCA2	AC093690.1	0.750414	6.58932e-98	postive
SETD2	AC093690.1	0.754072	2.23522e-99	postive
KRIT1	AC093690.1	0.644159	4.86271e-64	postive
ARG1	AC093690.1	0.691635	2.38296e-77	postive
C2orf69	AC093690.1	0.411939	2.49251e-23	postive
PIK3CA	AC093690.1	0.68101	3.76174e-74	postive
NR3C2	AC093690.1	0.474621	2.08253e-31	postive
FMR1	AC093690.1	0.567153	7.3004e-47	postive
ERCC8	AC093690.1	0.534348	7.86265e-41	postive
BCL2L11	AC093690.1	0.435338	3.76731e-26	postive
STK4	AC093690.1	0.642804	1.07734e-63	postive
GSK3B	AC093690.1	0.470321	8.46969e-31	postive
PRKCA	AC093690.1	0.417146	6.13802e-24	postive
EIF4E	AC093690.1	0.494911	2.1085e-34	postive
TTN	AC093690.1	0.826156	6.66145e-135	postive
NDUFV2	AC093690.1	0.535011	6.02792e-41	postive
RORA	AC093690.1	0.804234	1.52194e-122	postive
ATR	AC093690.1	0.729365	6.33732e-90	postive
SLC22A5	AC093690.1	0.542282	3.1425e-42	postive
MTR	AC093690.1	0.601387	6.35449e-54	postive
AKAP9	AC093690.1	0.828543	2.3607e-136	postive
PIK3R1	AC093690.1	0.640752	3.56501e-63	postive
C9orf72	AC093690.1	0.648236	4.33788e-65	postive
PTK2	AC093690.1	0.439958	9.83351e-27	postive
DMD	AC093690.1	0.495002	2.04181e-34	postive
TIA1	AC093690.1	0.639501	7.36007e-63	postive
UBE3A	AC093690.1	0.668821	1.20501e-70	postive
PPP3CA	AC093690.1	0.453889	1.50763e-28	postive
RB1	AC093690.1	0.513061	2.94859e-37	postive
DUSP19	AC093690.1	0.417306	5.87617e-24	postive
MAP3K7	AC093690.1	0.539499	9.81576e-42	postive
SMAD4	AC093690.1	0.711595	9.49155e-84	postive
TP53INP1	AC093690.1	0.573785	3.63111e-48	postive
ERCC6	AC093690.1	0.793637	4.05397e-117	postive
ABCA1	AC093690.1	0.602939	2.90087e-54	postive
SLC8A1	AC093690.1	0.668185	1.8164e-70	postive
MLYCD	AC093690.1	0.690973	3.80499e-77	postive
NR2C2	AC093690.1	0.750167	8.25989e-98	postive
TJP1	AC093690.1	0.416247	7.83118e-24	postive
REST	AC093690.1	0.748571	3.54139e-97	postive
SFXN4	SNHG8	0.417461	5.63389e-24	postive
RPS27A	SNHG8	0.486357	4.08169e-33	postive
LIAS	SNHG8	0.424403	8.35124e-25	postive
MAPK8	LINC02728	0.51136	5.55177e-37	postive
MAPK10	LINC02728	0.432903	7.58644e-26	postive
ATM	LINC02728	0.623031	7.58691e-59	postive
JAK2	LINC02728	0.426195	5.06532e-25	postive
PDE5A	LINC02728	0.593926	2.59573e-52	postive
CACNA1C	LINC02728	0.455391	9.49857e-29	postive
PTCD3	LINC02728	0.404881	1.60274e-22	postive
UCP3	LINC02728	0.49215	5.53819e-34	postive
CREB1	LINC02728	0.519346	2.75837e-38	postive
PTEN	LINC02728	0.484448	7.82117e-33	postive
RPS6KA5	LINC02728	0.54913	1.81916e-43	postive
BRCA2	LINC02728	0.44972	5.37057e-28	postive
SETD2	LINC02728	0.53084	3.17829e-40	postive
KRIT1	LINC02728	0.427034	4.00317e-25	postive
ARG1	LINC02728	0.482312	1.61038e-32	postive
FMR1	LINC02728	0.402121	3.27896e-22	postive
STK4	LINC02728	0.435193	3.92838e-26	postive
TTN	LINC02728	0.485192	6.07198e-33	postive
RORA	LINC02728	0.599292	1.81848e-53	postive
ATR	LINC02728	0.461588	1.37769e-29	postive
SLC22A5	LINC02728	0.413362	1.70379e-23	postive
MTR	LINC02728	0.453881	1.51136e-28	postive
AKAP9	LINC02728	0.563905	3.09707e-46	postive
EPX	LINC02728	0.407437	8.21001e-23	postive
PIK3R1	LINC02728	0.431131	1.25787e-25	postive
C9orf72	LINC02728	0.47638	1.1662e-31	postive
DMD	LINC02728	0.43842	1.54121e-26	postive
TIA1	LINC02728	0.541791	3.84395e-42	postive
UBE3A	LINC02728	0.402634	2.87175e-22	postive
SMAD4	LINC02728	0.53432	7.95181e-41	postive
ERCC6	LINC02728	0.552136	5.10109e-44	postive
SLC8A1	LINC02728	0.402956	2.64189e-22	postive
MLYCD	LINC02728	0.513451	2.54908e-37	postive
NR2C2	LINC02728	0.618235	1.00944e-57	postive
REST	LINC02728	0.454929	1.09523e-28	postive
ATM	AC145285.2	0.478191	6.39959e-32	postive
RPS6KA5	AC145285.2	0.41042	3.73495e-23	postive
RORA	AC145285.2	0.473027	3.51134e-31	postive
SLC22A5	AC145285.2	0.427389	3.62344e-25	postive
TIA1	AC145285.2	0.471958	4.97742e-31	postive
TP53INP1	AC145285.2	0.428189	2.89335e-25	postive
MLYCD	AC145285.2	0.467098	2.39312e-30	postive
NR2C2	AC145285.2	0.482236	1.65202e-32	postive
MAPK8	AC079907.1	0.497308	9.0502e-35	postive
ATM	AC079907.1	0.675584	1.43483e-72	postive
JAK2	AC079907.1	0.467856	1.87669e-30	postive
PRKAA2	AC079907.1	0.420865	2.22154e-24	postive
PDE5A	AC079907.1	0.575787	1.44769e-48	postive
CACNA1C	AC079907.1	0.413813	1.50968e-23	postive
PTCD3	AC079907.1	0.519552	2.55029e-38	postive
CREB1	AC079907.1	0.551176	7.66798e-44	postive
VHL	AC079907.1	0.406076	1.17312e-22	postive
PTEN	AC079907.1	0.519241	2.87048e-38	postive
RPS6KA5	AC079907.1	0.464605	5.30456e-30	postive
BRCA2	AC079907.1	0.59994	1.31496e-53	postive
SETD2	AC079907.1	0.589745	1.98943e-51	postive
KRIT1	AC079907.1	0.554292	2.03316e-44	postive
ARG1	AC079907.1	0.50218	1.58993e-35	postive
PIK3CA	AC079907.1	0.416721	6.88791e-24	postive
VIP	AC079907.1	0.419473	3.2544e-24	postive
FMR1	AC079907.1	0.492359	5.14798e-34	postive
STK4	AC079907.1	0.489318	1.47729e-33	postive
TTN	AC079907.1	0.614195	8.63151e-57	postive
NDUFV2	AC079907.1	0.475861	1.38455e-31	postive
RORA	AC079907.1	0.588098	4.40369e-51	postive
ATR	AC079907.1	0.547463	3.66307e-43	postive
MTR	AC079907.1	0.401459	3.88869e-22	postive
AKAP9	AC079907.1	0.6437	6.37189e-64	postive
C9orf72	AC079907.1	0.608006	2.17575e-55	postive
TIA1	AC079907.1	0.670582	3.84372e-71	postive
UBE3A	AC079907.1	0.44193	5.50717e-27	postive
MAP3K7	AC079907.1	0.445442	1.94255e-27	postive
SMAD4	AC079907.1	0.517117	6.42734e-38	postive
TP53INP1	AC079907.1	0.404564	1.74053e-22	postive
ERCC6	AC079907.1	0.536363	3.49997e-41	postive
ABCA1	AC079907.1	0.418174	4.64053e-24	postive
SLC8A1	AC079907.1	0.47792	7.00172e-32	postive
MLYCD	AC079907.1	0.496739	1.10711e-34	postive
NR2C2	AC079907.1	0.578579	3.97433e-49	postive
REST	AC079907.1	0.51474	1.57334e-37	postive
MAPK8	ZNF32-AS1	0.451159	3.47168e-28	postive
ATM	ZNF32-AS1	0.585427	1.58116e-50	postive
PDE5A	ZNF32-AS1	0.526531	1.72806e-39	postive
EME2	ZNF32-AS1	0.407376	8.34401e-23	postive
CACNA1C	ZNF32-AS1	0.460303	2.06254e-29	postive
CREB1	ZNF32-AS1	0.48957	1.35462e-33	postive
PTEN	ZNF32-AS1	0.486742	3.57927e-33	postive
RPS6KA5	ZNF32-AS1	0.521191	1.36296e-38	postive
BRCA2	ZNF32-AS1	0.440161	9.26537e-27	postive
SETD2	ZNF32-AS1	0.494258	2.65099e-34	postive
KRIT1	ZNF32-AS1	0.476565	1.09712e-31	postive
ARG1	ZNF32-AS1	0.461158	1.57709e-29	postive
PIK3CA	ZNF32-AS1	0.405202	1.47402e-22	postive
VIP	ZNF32-AS1	0.440832	7.60818e-27	postive
FMR1	ZNF32-AS1	0.513964	2.10472e-37	postive
STK4	ZNF32-AS1	0.47951	4.12255e-32	postive
TTN	ZNF32-AS1	0.516423	8.35427e-38	postive
NRF1	ZNF32-AS1	0.409598	4.64393e-23	postive
RORA	ZNF32-AS1	0.613306	1.37801e-56	postive
NEIL1	ZNF32-AS1	0.401145	4.21575e-22	postive
ATR	ZNF32-AS1	0.494255	2.65401e-34	postive
SLC22A5	ZNF32-AS1	0.443803	3.16389e-27	postive
MTR	ZNF32-AS1	0.455073	1.04749e-28	postive
AKAP9	ZNF32-AS1	0.509316	1.18228e-36	postive
PIK3R1	ZNF32-AS1	0.426982	4.06276e-25	postive
C9orf72	ZNF32-AS1	0.47971	3.85634e-32	postive
TIA1	ZNF32-AS1	0.65248	3.36679e-66	postive
SMAD4	ZNF32-AS1	0.489252	1.51126e-33	postive
TP53INP1	ZNF32-AS1	0.546556	5.34922e-43	postive
ERCC6	ZNF32-AS1	0.549205	1.7627e-43	postive
MLYCD	ZNF32-AS1	0.566746	8.75553e-47	postive
NR2C2	ZNF32-AS1	0.626098	1.41621e-59	postive
REST	ZNF32-AS1	0.466108	3.28487e-30	postive
TRPA1	HAS2-AS1	0.459495	2.65585e-29	postive
BRCA2	AC004471.1	0.432279	9.06789e-26	postive
MAPT	AC004471.1	0.420434	2.50123e-24	postive
ATP1A3	AC004471.1	0.44634	1.4856e-27	postive
ATM	AC010525.1	0.500155	3.28628e-35	postive
PDE5A	AC010525.1	0.421929	1.65739e-24	postive
EME2	AC010525.1	0.496535	1.18968e-34	postive
CACNA1C	AC010525.1	0.415411	9.81844e-24	postive
SETD2	AC010525.1	0.46222	1.12872e-29	postive
VIP	AC010525.1	0.418791	3.92161e-24	postive
STK4	AC010525.1	0.406301	1.10613e-22	postive
TTN	AC010525.1	0.471596	5.59888e-31	postive
RORA	AC010525.1	0.435984	3.12631e-26	postive
ATR	AC010525.1	0.431581	1.10647e-25	postive
MTR	AC010525.1	0.409286	5.04352e-23	postive
AKAP9	AC010525.1	0.465435	4.07204e-30	postive
TIA1	AC010525.1	0.502296	1.52449e-35	postive
ERCC6	AC010525.1	0.401725	3.63146e-22	postive
MLYCD	AC010525.1	0.460423	1.98624e-29	postive
NR2C2	AC010525.1	0.532007	2.00094e-40	postive
CAPN3	AC010525.1	0.444923	2.26752e-27	postive
VIP	MIR22HG	0.432655	8.14289e-26	postive
ZFP36	MIR22HG	0.403392	2.36024e-22	postive
SLC6A4	AC104984.1	0.847767	6.45193e-149	postive
ACADL	AC104984.1	0.441602	6.06518e-27	postive
AGER	AC104984.1	0.590408	1.44333e-51	postive
KCNE1	AC104984.1	0.463344	7.9131e-30	postive
VIP	AC104984.1	0.627153	7.91319e-60	postive
AOC3	AC104984.1	0.42034	2.56601e-24	postive
HSF1	AC233992.3	0.46121	1.55141e-29	postive
MAPK8	AC005519.1	0.463473	7.59636e-30	postive
NOS1AP	AC005519.1	0.403042	2.58397e-22	postive
G3BP1	AC005519.1	0.401185	4.17251e-22	postive
FOXO1	AC005519.1	0.424433	8.28118e-25	postive
MAPK10	AC005519.1	0.421575	1.82735e-24	postive
ATM	AC005519.1	0.70722	2.66958e-82	postive
JAK2	AC005519.1	0.524201	4.27395e-39	postive
PDE5A	AC005519.1	0.635902	5.81723e-62	postive
EME2	AC005519.1	0.430043	1.71309e-25	postive
CACNA1C	AC005519.1	0.550354	1.08594e-43	postive
PTCD3	AC005519.1	0.427091	3.94023e-25	postive
CREB1	AC005519.1	0.608888	1.37967e-55	postive
VHL	AC005519.1	0.459122	2.98386e-29	postive
PTEN	AC005519.1	0.543995	1.55031e-42	postive
EIF2AK2	AC005519.1	0.445624	1.84016e-27	postive
PIK3CG	AC005519.1	0.408267	6.59983e-23	postive
KCNE1	AC005519.1	0.400664	4.77055e-22	postive
RPS6KA5	AC005519.1	0.594052	2.43959e-52	postive
BRCA2	AC005519.1	0.551944	5.53487e-44	postive
SETD2	AC005519.1	0.638648	1.20426e-62	postive
KRIT1	AC005519.1	0.518336	4.04986e-38	postive
ARG1	AC005519.1	0.527103	1.38204e-39	postive
PIK3CA	AC005519.1	0.514087	2.00981e-37	postive
VIP	AC005519.1	0.534521	7.33828e-41	postive
FMR1	AC005519.1	0.500895	2.52241e-35	postive
STK4	AC005519.1	0.601604	5.69476e-54	postive
TTN	AC005519.1	0.549326	1.67558e-43	postive
RORA	AC005519.1	0.667628	2.60092e-70	postive
ATR	AC005519.1	0.605714	7.06187e-55	postive
SLC22A5	AC005519.1	0.524773	3.42503e-39	postive
MTR	AC005519.1	0.570326	1.75161e-47	postive
AKAP9	AC005519.1	0.618006	1.14097e-57	postive
PIK3R1	AC005519.1	0.512473	3.67208e-37	postive
C9orf72	AC005519.1	0.609125	1.22064e-55	postive
TIA1	AC005519.1	0.731343	1.21324e-90	postive
UBE3A	AC005519.1	0.413813	1.50954e-23	postive
MAP3K7	AC005519.1	0.466345	3.04562e-30	postive
SMAD4	AC005519.1	0.583819	3.39537e-50	postive
TP53INP1	AC005519.1	0.513041	2.97064e-37	postive
ERCC6	AC005519.1	0.608583	1.61606e-55	postive
ABCA1	AC005519.1	0.46706	2.42233e-30	postive
SLC8A1	AC005519.1	0.505853	4.20448e-36	postive
MLYCD	AC005519.1	0.585916	1.25257e-50	postive
NR2C2	AC005519.1	0.734847	6.25928e-92	postive
CAPN3	AC005519.1	0.481142	2.38719e-32	postive
REST	AC005519.1	0.578761	3.65169e-49	postive
MAPK8	AC084083.1	0.47571	1.45508e-31	postive
G3BP1	AC084083.1	0.553137	3.33121e-44	postive
FOXO1	AC084083.1	0.459724	2.47227e-29	postive
NR3C1	AC084083.1	0.403056	2.57451e-22	postive
ATM	AC084083.1	0.772141	4.92936e-107	postive
JAK2	AC084083.1	0.556232	8.83572e-45	postive
PDE5A	AC084083.1	0.665411	1.07647e-69	postive
OXR1	AC084083.1	0.466145	3.24719e-30	postive
CACNA1C	AC084083.1	0.469932	9.60721e-31	postive
PTCD3	AC084083.1	0.418805	3.90699e-24	postive
CREB1	AC084083.1	0.679126	1.34334e-73	postive
ATF2	AC084083.1	0.446034	1.62803e-27	postive
PTEN	AC084083.1	0.669479	7.86917e-71	postive
PRKG1	AC084083.1	0.466909	2.543e-30	postive
EIF2AK2	AC084083.1	0.493936	2.96739e-34	postive
PIK3CG	AC084083.1	0.479108	4.7157e-32	postive
RPS6KA5	AC084083.1	0.55724	5.71821e-45	postive
BRCA2	AC084083.1	0.70116	2.45269e-80	postive
SETD2	AC084083.1	0.599261	1.84695e-53	postive
KRIT1	AC084083.1	0.629977	1.64875e-60	postive
ARG1	AC084083.1	0.606387	5.00305e-55	postive
ANK2	AC084083.1	0.405715	1.28938e-22	postive
C2orf69	AC084083.1	0.403688	2.1857e-22	postive
PIK3CA	AC084083.1	0.603192	2.55196e-54	postive
FMR1	AC084083.1	0.550158	1.17954e-43	postive
ERCC8	AC084083.1	0.477872	7.11516e-32	postive
STK4	AC084083.1	0.584871	2.06054e-50	postive
EIF4E	AC084083.1	0.493475	3.48774e-34	postive
TTN	AC084083.1	0.7528	7.29522e-99	postive
NDUFV2	AC084083.1	0.508042	1.88847e-36	postive
RORA	AC084083.1	0.683836	5.47064e-75	postive
ATR	AC084083.1	0.629227	2.50422e-60	postive
MTR	AC084083.1	0.473596	2.91519e-31	postive
AKAP9	AC084083.1	0.725375	1.70179e-88	postive
PIK3R1	AC084083.1	0.517512	5.53509e-38	postive
C9orf72	AC084083.1	0.623279	6.62888e-59	postive
PTK2	AC084083.1	0.434079	5.41409e-26	postive
DMD	AC084083.1	0.431058	1.28412e-25	postive
TIA1	AC084083.1	0.541067	5.17439e-42	postive
UBE3A	AC084083.1	0.540117	7.62933e-42	postive
RB1	AC084083.1	0.45116	3.4703e-28	postive
MAP3K7	AC084083.1	0.531077	2.89408e-40	postive
SMAD4	AC084083.1	0.53294	1.38009e-40	postive
TP53INP1	AC084083.1	0.534055	8.84094e-41	postive
ERCC6	AC084083.1	0.628498	3.7562e-60	postive
ABCA1	AC084083.1	0.523705	5.17931e-39	postive
SLC8A1	AC084083.1	0.626954	8.83101e-60	postive
MLYCD	AC084083.1	0.501332	2.15583e-35	postive
NR2C2	AC084083.1	0.566052	1.1933e-46	postive
REST	AC084083.1	0.641683	2.07418e-63	postive
EPX	AC087742.1	0.40935	4.95871e-23	postive
TIA1	AC087742.1	0.428897	2.36918e-25	postive
NR2C2	AC087742.1	0.462701	9.69626e-30	postive
UCN	AC087742.1	0.551287	7.31529e-44	postive
TIA1	AC026367.1	0.401297	4.05442e-22	postive
POLR1C	GAS5	0.404804	1.63518e-22	postive
C1QBP	GAS5	0.449261	6.17178e-28	postive
LYRM4	GAS5	0.452661	2.19572e-28	postive
NDUFS4	GAS5	0.401294	4.05796e-22	postive
EEF1A1	GAS5	0.499897	3.60421e-35	postive
CYC1	GAS5	0.410191	3.96842e-23	postive
UQCRQ	GAS5	0.457797	4.50971e-29	postive
RPS27A	GAS5	0.68126	3.17381e-74	postive
LIAS	GAS5	0.426816	4.25567e-25	postive
NPM1	GAS5	0.494369	2.54975e-34	postive
MAPK8	AC105339.3	0.545672	7.73139e-43	postive
RYR2	AC105339.3	0.443054	3.95006e-27	postive
NOS1AP	AC105339.3	0.464116	6.19526e-30	postive
FOXO3	AC105339.3	0.454515	1.24408e-28	postive
G3BP1	AC105339.3	0.526057	2.07895e-39	postive
FOXO1	AC105339.3	0.556798	6.91995e-45	postive
MAPK10	AC105339.3	0.571924	8.48657e-48	postive
NR3C1	AC105339.3	0.455191	1.01011e-28	postive
ATM	AC105339.3	0.866971	2.4547e-163	postive
JAK2	AC105339.3	0.593547	3.12628e-52	postive
SP1	AC105339.3	0.46577	3.6594e-30	postive
MAP2K4	AC105339.3	0.410014	4.15964e-23	postive
PDE5A	AC105339.3	0.816577	2.67729e-129	postive
OXR1	AC105339.3	0.543211	2.14285e-42	postive
CACNA1C	AC105339.3	0.653306	2.03732e-66	postive
PTCD3	AC105339.3	0.423358	1.11617e-24	postive
CREB1	AC105339.3	0.7445	1.38274e-95	postive
VHL	AC105339.3	0.427823	3.20699e-25	postive
PPARA	AC105339.3	0.422078	1.59053e-24	postive
ATF2	AC105339.3	0.444099	2.89809e-27	postive
PTEN	AC105339.3	0.758013	5.45692e-101	postive
PRKG1	AC105339.3	0.55248	4.40743e-44	postive
EIF2AK2	AC105339.3	0.546297	5.95971e-43	postive
PIK3CG	AC105339.3	0.505745	4.37306e-36	postive
RPS6KA5	AC105339.3	0.743227	4.28892e-95	postive
BRCA2	AC105339.3	0.652566	3.19474e-66	postive
SETD2	AC105339.3	0.714705	8.52676e-85	postive
KRIT1	AC105339.3	0.598013	3.44296e-53	postive
ARG1	AC105339.3	0.70548	9.89325e-82	postive
PIK3CA	AC105339.3	0.628058	4.7963e-60	postive
NR3C2	AC105339.3	0.482013	1.78099e-32	postive
HTR2A	AC105339.3	0.419647	3.10358e-24	postive
FMR1	AC105339.3	0.509922	9.45598e-37	postive
ERCC8	AC105339.3	0.496242	1.31945e-34	postive
BCL2L11	AC105339.3	0.438031	1.72602e-26	postive
STK4	AC105339.3	0.639316	8.19381e-63	postive
GSK3B	AC105339.3	0.462282	1.10705e-29	postive
EIF4E	AC105339.3	0.433531	6.33671e-26	postive
TTN	AC105339.3	0.758311	4.11226e-101	postive
NDUFV2	AC105339.3	0.446032	1.62889e-27	postive
RORA	AC105339.3	0.864901	1.12093e-161	postive
ATR	AC105339.3	0.654734	8.51712e-67	postive
SLC22A5	AC105339.3	0.559157	2.48852e-45	postive
MTR	AC105339.3	0.605319	8.64373e-55	postive
AKAP9	AC105339.3	0.773436	1.30986e-107	postive
PIK3R1	AC105339.3	0.668607	1.38339e-70	postive
C9orf72	AC105339.3	0.596341	7.89418e-53	postive
DMD	AC105339.3	0.555375	1.27755e-44	postive
TIA1	AC105339.3	0.592922	4.2436e-52	postive
UBE3A	AC105339.3	0.639038	9.62124e-63	postive
PPP3CA	AC105339.3	0.410141	4.02159e-23	postive
RB1	AC105339.3	0.484676	7.23812e-33	postive
DUSP19	AC105339.3	0.47888	5.08701e-32	postive
MAP3K7	AC105339.3	0.505743	4.37605e-36	postive
SMAD4	AC105339.3	0.686116	1.13663e-75	postive
TP53INP1	AC105339.3	0.601424	6.2368e-54	postive
ERCC6	AC105339.3	0.787912	2.56093e-114	postive
ABCA1	AC105339.3	0.500125	3.32175e-35	postive
SLC8A1	AC105339.3	0.582125	7.55536e-50	postive
MLYCD	AC105339.3	0.724399	3.77153e-88	postive
NR2C2	AC105339.3	0.726033	9.93196e-89	postive
TJP1	AC105339.3	0.400775	4.63626e-22	postive
REST	AC105339.3	0.704468	2.10962e-81	postive
MAPK8	AC136424.1	0.543027	2.31247e-42	postive
NOS1AP	AC136424.1	0.455418	9.41815e-29	postive
FOXO3	AC136424.1	0.486896	3.39551e-33	postive
G3BP1	AC136424.1	0.594016	2.48339e-52	postive
FOXO1	AC136424.1	0.637913	1.83947e-62	postive
MAPK10	AC136424.1	0.4118	2.58712e-23	postive
NR3C1	AC136424.1	0.463292	8.04501e-30	postive
ATM	AC136424.1	0.829527	5.87405e-137	postive
JAK2	AC136424.1	0.599358	1.75944e-53	postive
SP1	AC136424.1	0.421294	1.97443e-24	postive
MAP2K4	AC136424.1	0.408021	7.04084e-23	postive
PDE5A	AC136424.1	0.761642	1.67799e-102	postive
OXR1	AC136424.1	0.509842	9.73682e-37	postive
CACNA1C	AC136424.1	0.613696	1.12267e-56	postive
CREB1	AC136424.1	0.728854	9.69204e-90	postive
ATF2	AC136424.1	0.457906	4.35852e-29	postive
PTEN	AC136424.1	0.771085	1.44393e-106	postive
PRKG1	AC136424.1	0.583912	3.2486e-50	postive
EIF2AK2	AC136424.1	0.561192	1.02297e-45	postive
PIK3CG	AC136424.1	0.544055	1.51216e-42	postive
RPS6KA5	AC136424.1	0.703534	4.23208e-81	postive
BRCA2	AC136424.1	0.704433	2.16553e-81	postive
SETD2	AC136424.1	0.640122	5.13745e-63	postive
KRIT1	AC136424.1	0.561872	7.58804e-46	postive
ARG1	AC136424.1	0.708455	1.04786e-82	postive
C2orf69	AC136424.1	0.414963	1.10788e-23	postive
PIK3CA	AC136424.1	0.685634	1.58577e-75	postive
HTR2A	AC136424.1	0.480393	3.06927e-32	postive
FMR1	AC136424.1	0.533306	1.19271e-40	postive
ERCC8	AC136424.1	0.486609	3.74512e-33	postive
BCL2L11	AC136424.1	0.452485	2.31731e-28	postive
STK4	AC136424.1	0.66722	3.38189e-70	postive
GSK3B	AC136424.1	0.447427	1.07238e-27	postive
EIF4E	AC136424.1	0.474369	2.26242e-31	postive
TTN	AC136424.1	0.716274	2.49675e-85	postive
NDUFV2	AC136424.1	0.491987	5.86078e-34	postive
RORA	AC136424.1	0.858877	5.33289e-157	postive
ATR	AC136424.1	0.685397	1.86879e-75	postive
SLC22A5	AC136424.1	0.443835	3.13416e-27	postive
MTR	AC136424.1	0.566707	8.91146e-47	postive
AKAP9	AC136424.1	0.713536	2.11785e-84	postive
PIK3R1	AC136424.1	0.67735	4.4249e-73	postive
C9orf72	AC136424.1	0.639709	6.52757e-63	postive
PTK2	AC136424.1	0.425543	6.07815e-25	postive
DMD	AC136424.1	0.49193	5.97704e-34	postive
TIA1	AC136424.1	0.528501	7.99265e-40	postive
UBE3A	AC136424.1	0.595263	1.34485e-52	postive
RB1	AC136424.1	0.4911	7.97615e-34	postive
MAP3K7	AC136424.1	0.498723	5.47648e-35	postive
SMAD4	AC136424.1	0.632322	4.42813e-61	postive
TP53INP1	AC136424.1	0.681894	2.06226e-74	postive
ERCC6	AC136424.1	0.743364	3.79722e-95	postive
ABCA1	AC136424.1	0.540509	6.50149e-42	postive
FGF2	AC136424.1	0.41167	2.67832e-23	postive
SLC8A1	AC136424.1	0.629906	1.71509e-60	postive
MLYCD	AC136424.1	0.641497	2.31118e-63	postive
NR2C2	AC136424.1	0.630251	1.41468e-60	postive
REST	AC136424.1	0.697426	3.7566e-79	postive
FOXO3	AC092376.2	0.510376	7.99517e-37	postive
G3BP1	AC092376.2	0.468376	1.58737e-30	postive
FOXO1	AC092376.2	0.563677	3.42454e-46	postive
NOX4	AC092376.2	0.567125	7.39285e-47	postive
ATM	AC092376.2	0.66271	5.97857e-69	postive
JAK2	AC092376.2	0.565702	1.39461e-46	postive
PDE5A	AC092376.2	0.748112	5.37355e-97	postive
CACNA1C	AC092376.2	0.735546	3.4447e-92	postive
CREB1	AC092376.2	0.623743	5.14828e-59	postive
PTEN	AC092376.2	0.651789	5.11901e-66	postive
FMO1	AC092376.2	0.408231	6.66298e-23	postive
PRKG1	AC092376.2	0.819223	8.1867e-131	postive
SGCB	AC092376.2	0.401147	4.21336e-22	postive
EIF2AK2	AC092376.2	0.419038	3.66624e-24	postive
PIK3CG	AC092376.2	0.533274	1.20831e-40	postive
RPS6KA5	AC092376.2	0.565191	1.7505e-46	postive
BRCA2	AC092376.2	0.452998	1.98116e-28	postive
SETD2	AC092376.2	0.5592	2.44223e-45	postive
ARG1	AC092376.2	0.549454	1.58734e-43	postive
PIK3CA	AC092376.2	0.598427	2.80082e-53	postive
HTR2A	AC092376.2	0.568498	3.99364e-47	postive
FMR1	AC092376.2	0.472156	4.66525e-31	postive
STK4	AC092376.2	0.587514	5.82898e-51	postive
TTN	AC092376.2	0.489258	1.50824e-33	postive
LOX	AC092376.2	0.405965	1.20791e-22	postive
THBS1	AC092376.2	0.48761	2.65844e-33	postive
RORA	AC092376.2	0.735843	2.6721e-92	postive
ATR	AC092376.2	0.514583	1.6689e-37	postive
MSRB3	AC092376.2	0.627525	6.4409e-60	postive
EDNRA	AC092376.2	0.473702	2.81581e-31	postive
MTR	AC092376.2	0.526215	1.95477e-39	postive
AKAP9	AC092376.2	0.567267	6.93675e-47	postive
PIK3R1	AC092376.2	0.668874	1.16431e-70	postive
C9orf72	AC092376.2	0.466774	2.65479e-30	postive
MYLK	AC092376.2	0.644151	4.88575e-64	postive
DMD	AC092376.2	0.477457	8.1664e-32	postive
TIA1	AC092376.2	0.401278	4.07462e-22	postive
UBE3A	AC092376.2	0.467844	1.88375e-30	postive
MAP3K7	AC092376.2	0.446271	1.51665e-27	postive
SMAD4	AC092376.2	0.534931	6.22499e-41	postive
TP53INP1	AC092376.2	0.561534	8.80404e-46	postive
ERCC6	AC092376.2	0.556367	8.33453e-45	postive
ABCA1	AC092376.2	0.459192	2.91995e-29	postive
FGF2	AC092376.2	0.414717	1.18364e-23	postive
SLC8A1	AC092376.2	0.576425	1.07873e-48	postive
MLYCD	AC092376.2	0.495174	1.92225e-34	postive
NR2C2	AC092376.2	0.517313	5.96777e-38	postive
BACE1	AC092376.2	0.479853	3.67688e-32	postive
REST	AC092376.2	0.590383	1.46076e-51	postive
LRRK2	LRRK2-DT	0.718386	4.71751e-86	postive
MTRR	LRRK2-DT	0.413547	1.62134e-23	postive
EME2	AC133919.2	0.453966	1.47235e-28	postive
NEIL1	AC133919.2	0.52532	2.7691e-39	postive
FAAH	AC133919.2	0.412671	2.0502e-23	postive
CPT1B	AC133919.2	0.403592	2.24054e-22	postive
G3BP1	LINC02390	0.431701	1.06927e-25	postive
ATM	LINC02390	0.703268	5.15701e-81	postive
JAK2	LINC02390	0.535488	4.97635e-41	postive
PDE5A	LINC02390	0.56969	2.33489e-47	postive
CACNA1C	LINC02390	0.48595	4.69066e-33	postive
CREB1	LINC02390	0.556598	7.54572e-45	postive
PTEN	LINC02390	0.512663	3.42017e-37	postive
EIF2AK2	LINC02390	0.418775	3.93843e-24	postive
PIK3CG	LINC02390	0.544609	1.20214e-42	postive
PRKCB	LINC02390	0.424666	7.76064e-25	postive
RPS6KA5	LINC02390	0.55407	2.23618e-44	postive
BRCA2	LINC02390	0.563052	4.513e-46	postive
SETD2	LINC02390	0.542982	2.35578e-42	postive
KRIT1	LINC02390	0.518463	3.85972e-38	postive
ARG1	LINC02390	0.490692	9.18807e-34	postive
PIK3CA	LINC02390	0.494599	2.35237e-34	postive
FMR1	LINC02390	0.477334	8.50509e-32	postive
STK4	LINC02390	0.581398	1.06358e-49	postive
TTN	LINC02390	0.55743	5.26657e-45	postive
RORA	LINC02390	0.646839	9.96818e-65	postive
ATR	LINC02390	0.564444	2.43931e-46	postive
MTR	LINC02390	0.498141	6.73738e-35	postive
AKAP9	LINC02390	0.586017	1.1932e-50	postive
PIK3R1	LINC02390	0.517306	5.98331e-38	postive
C9orf72	LINC02390	0.495902	1.48756e-34	postive
TIA1	LINC02390	0.499747	3.80183e-35	postive
UBE3A	LINC02390	0.430654	1.44046e-25	postive
SMAD4	LINC02390	0.465449	4.05421e-30	postive
TP53INP1	LINC02390	0.480336	3.12757e-32	postive
ERCC6	LINC02390	0.52312	6.49227e-39	postive
ABCA1	LINC02390	0.469213	1.21217e-30	postive
SLC8A1	LINC02390	0.551243	7.45492e-44	postive
MLYCD	LINC02390	0.438211	1.63825e-26	postive
NR2C2	LINC02390	0.571431	1.06157e-47	postive
REST	LINC02390	0.526627	1.66442e-39	postive
MAPK8	AC010609.1	0.53961	9.38277e-42	postive
NOS1AP	AC010609.1	0.482786	1.37264e-32	postive
FOXO3	AC010609.1	0.463355	7.88492e-30	postive
G3BP1	AC010609.1	0.585537	1.50069e-50	postive
FOXO1	AC010609.1	0.614155	8.81642e-57	postive
NR3C1	AC010609.1	0.481613	2.03782e-32	postive
ATM	AC010609.1	0.833101	3.46969e-139	postive
TLR4	AC010609.1	0.440094	9.44939e-27	postive
JAK2	AC010609.1	0.638991	9.88468e-63	postive
SP1	AC010609.1	0.420891	2.20595e-24	postive
MAP2K4	AC010609.1	0.42366	1.02653e-24	postive
PDE5A	AC010609.1	0.741834	1.46828e-94	postive
OXR1	AC010609.1	0.482858	1.33953e-32	postive
CACNA1C	AC010609.1	0.60977	8.73605e-56	postive
CREB1	AC010609.1	0.737107	9.015e-93	postive
ATF2	AC010609.1	0.437674	1.91502e-26	postive
PTEN	AC010609.1	0.768335	2.31014e-105	postive
PRKG1	AC010609.1	0.55483	1.61432e-44	postive
EIF2AK2	AC010609.1	0.530007	4.41784e-40	postive
PIK3CG	AC010609.1	0.568006	4.9809e-47	postive
RPS6KA5	AC010609.1	0.692191	1.60649e-77	postive
BRCA2	AC010609.1	0.720439	9.20066e-87	postive
SETD2	AC010609.1	0.646841	9.95738e-65	postive
KRIT1	AC010609.1	0.530603	3.49106e-40	postive
ARG1	AC010609.1	0.652603	3.12378e-66	postive
C2orf69	AC010609.1	0.413576	1.60868e-23	postive
PIK3CA	AC010609.1	0.68305	9.371e-75	postive
HTR2A	AC010609.1	0.455034	1.06031e-28	postive
FMR1	AC010609.1	0.516822	7.18505e-38	postive
DDX3X	AC010609.1	0.408629	5.99944e-23	postive
ERCC8	AC010609.1	0.52897	6.64643e-40	postive
BCL2L11	AC010609.1	0.450101	4.78648e-28	postive
STK4	AC010609.1	0.661534	1.25421e-68	postive
GSK3B	AC010609.1	0.440364	8.72845e-27	postive
EIF4E	AC010609.1	0.483088	1.23948e-32	postive
TTN	AC010609.1	0.646627	1.13073e-64	postive
NDUFV2	AC010609.1	0.464526	5.43928e-30	postive
RORA	AC010609.1	0.861255	8.07145e-159	postive
ATR	AC010609.1	0.684505	3.45554e-75	postive
SLC22A5	AC010609.1	0.462298	1.10131e-29	postive
MTR	AC010609.1	0.568736	3.5887e-47	postive
AKAP9	AC010609.1	0.699156	1.06712e-79	postive
PIK3R1	AC010609.1	0.679142	1.32947e-73	postive
C9orf72	AC010609.1	0.675967	1.11265e-72	postive
PTK2	AC010609.1	0.405071	1.52534e-22	postive
DMD	AC010609.1	0.444717	2.41161e-27	postive
TIA1	AC010609.1	0.528493	8.01702e-40	postive
UBE3A	AC010609.1	0.591655	7.87736e-52	postive
PPP3CA	AC010609.1	0.419104	3.60056e-24	postive
RB1	AC010609.1	0.466945	2.51365e-30	postive
MAP3K7	AC010609.1	0.486064	4.51122e-33	postive
SMAD4	AC010609.1	0.626071	1.43738e-59	postive
TP53INP1	AC010609.1	0.634694	1.15715e-61	postive
ERCC6	AC010609.1	0.730683	2.10881e-90	postive
ABCA1	AC010609.1	0.608113	2.05988e-55	postive
SLC8A1	AC010609.1	0.665683	9.05305e-70	postive
MLYCD	AC010609.1	0.596359	7.8242e-53	postive
NR2C2	AC010609.1	0.615825	3.6455e-57	postive
REST	AC010609.1	0.681328	3.03157e-74	postive
GFM1	AC074135.1	0.404262	1.88265e-22	postive
BRCA2	AC074135.1	0.435714	3.38039e-26	postive
PIK3CA	AC074135.1	0.436034	3.08134e-26	postive
ATR	AC074135.1	0.44735	1.09735e-27	postive
CHEK1	AC074135.1	0.401312	4.03876e-22	postive
GTPBP3	AC084125.2	0.455875	8.18091e-29	postive
HSF1	AC084125.2	0.430417	1.54078e-25	postive
EME2	AC084125.2	0.607404	2.96733e-55	postive
STK25	AC084125.2	0.426586	4.53877e-25	postive
MUTYH	AC084125.2	0.41287	1.94343e-23	postive
CPT1B	AC084125.2	0.55215	5.07127e-44	postive
PNKP	AC084125.2	0.430671	1.43348e-25	postive
PRDX5	AP002748.4	0.409222	5.1287e-23	postive
NDUFS8	AP002748.4	0.504592	6.65127e-36	postive
NDUFV1	AP002748.4	0.440328	8.82173e-27	postive
BAD	AP002748.4	0.428265	2.83151e-25	postive
MAPK8	AC025031.3	0.555113	1.42968e-44	postive
RYR2	AC025031.3	0.404777	1.64686e-22	postive
NOS1AP	AC025031.3	0.44796	9.13625e-28	postive
FOXO3	AC025031.3	0.447823	9.52006e-28	postive
G3BP1	AC025031.3	0.614196	8.62572e-57	postive
FOXO1	AC025031.3	0.580538	1.5922e-49	postive
NR3C1	AC025031.3	0.489642	1.32102e-33	postive
ATM	AC025031.3	0.8796	4.16391e-174	postive
TLR4	AC025031.3	0.433164	7.03916e-26	postive
JAK2	AC025031.3	0.649751	1.75023e-65	postive
PRKAA2	AC025031.3	0.406378	1.08403e-22	postive
SP1	AC025031.3	0.433015	7.34571e-26	postive
MAP2K4	AC025031.3	0.430146	1.6638e-25	postive
PDE5A	AC025031.3	0.774728	3.45901e-108	postive
OXR1	AC025031.3	0.531335	2.61196e-40	postive
CACNA1C	AC025031.3	0.595148	1.42316e-52	postive
PTCD3	AC025031.3	0.454613	1.20682e-28	postive
CREB1	AC025031.3	0.769163	1.00681e-105	postive
VHL	AC025031.3	0.419358	3.35845e-24	postive
ATF2	AC025031.3	0.481596	2.04961e-32	postive
PTEN	AC025031.3	0.766058	2.22656e-104	postive
PRKG1	AC025031.3	0.551155	7.73579e-44	postive
EIF2AK2	AC025031.3	0.573772	3.65199e-48	postive
PIK3CG	AC025031.3	0.584816	2.11454e-50	postive
RPS6KA5	AC025031.3	0.696927	5.39231e-79	postive
BRCA2	AC025031.3	0.785635	3.14824e-113	postive
SETD2	AC025031.3	0.690672	4.70726e-77	postive
KRIT1	AC025031.3	0.643109	9.01036e-64	postive
ARG1	AC025031.3	0.710896	1.62422e-83	postive
ANK2	AC025031.3	0.406691	9.98649e-23	postive
C2orf69	AC025031.3	0.435921	3.18349e-26	postive
PIK3CA	AC025031.3	0.705633	8.81948e-82	postive
HTR2A	AC025031.3	0.418824	3.88676e-24	postive
FMR1	AC025031.3	0.595076	1.47467e-52	postive
DDX3X	AC025031.3	0.404648	1.70318e-22	postive
ERCC8	AC025031.3	0.544658	1.17823e-42	postive
BCL2L11	AC025031.3	0.440905	7.44675e-27	postive
STK4	AC025031.3	0.681323	3.04098e-74	postive
GSK3B	AC025031.3	0.469899	9.70998e-31	postive
EIF4E	AC025031.3	0.516997	6.7261e-38	postive
TTN	AC025031.3	0.80606	1.63796e-123	postive
NDUFV2	AC025031.3	0.545787	7.3696e-43	postive
RORA	AC025031.3	0.834081	8.32317e-140	postive
ATR	AC025031.3	0.736198	1.97085e-92	postive
SLC22A5	AC025031.3	0.452561	2.26418e-28	postive
MTR	AC025031.3	0.587629	5.51525e-51	postive
AKAP9	AC025031.3	0.787739	3.09945e-114	postive
PIK3R1	AC025031.3	0.660648	2.18645e-68	postive
C9orf72	AC025031.3	0.690957	3.84838e-77	postive
PTK2	AC025031.3	0.461291	1.51258e-29	postive
DMD	AC025031.3	0.473396	3.11227e-31	postive
TIA1	AC025031.3	0.592638	4.87705e-52	postive
UBE3A	AC025031.3	0.640539	4.03375e-63	postive
PPP3CA	AC025031.3	0.404442	1.7968e-22	postive
RB1	AC025031.3	0.509079	1.2899e-36	postive
DUSP19	AC025031.3	0.401868	3.49931e-22	postive
MAP3K7	AC025031.3	0.550035	1.24229e-43	postive
SMAD4	AC025031.3	0.653688	1.61361e-66	postive
TP53INP1	AC025031.3	0.647642	6.18132e-65	postive
ERCC6	AC025031.3	0.742023	1.24304e-94	postive
ABCA1	AC025031.3	0.604791	1.13163e-54	postive
SLC8A1	AC025031.3	0.709594	4.40056e-83	postive
MLYCD	AC025031.3	0.625474	1.9951e-59	postive
NR2C2	AC025031.3	0.665858	8.09538e-70	postive
REST	AC025031.3	0.73978	8.88185e-94	postive
ALDH1A1	AC144831.1	0.467351	2.20693e-30	postive
NOS1AP	AL139041.1	0.42157	1.82992e-24	postive
FOXO1	AL139041.1	0.402222	3.19431e-22	postive
MAPK10	AL139041.1	0.523155	6.40461e-39	postive
NR3C1	AL139041.1	0.401728	3.62854e-22	postive
ATM	AL139041.1	0.601846	5.04126e-54	postive
JAK2	AL139041.1	0.428131	2.94076e-25	postive
PDE5A	AL139041.1	0.603457	2.23026e-54	postive
CACNA1C	AL139041.1	0.514032	2.05156e-37	postive
CREB1	AL139041.1	0.539829	8.58164e-42	postive
PTEN	AL139041.1	0.535944	4.1431e-41	postive
RPS6KA5	AL139041.1	0.542761	2.5801e-42	postive
SETD2	AL139041.1	0.566975	7.90426e-47	postive
ARG1	AL139041.1	0.484084	8.84856e-33	postive
NR3C2	AL139041.1	0.451257	3.36924e-28	postive
VIP	AL139041.1	0.406565	1.03224e-22	postive
STK4	AL139041.1	0.402909	2.67431e-22	postive
TTN	AL139041.1	0.504021	8.17806e-36	postive
RORA	AL139041.1	0.678736	1.74676e-73	postive
ATR	AL139041.1	0.460554	1.90651e-29	postive
SLC22A5	AL139041.1	0.532322	1.76495e-40	postive
MTR	AL139041.1	0.479017	4.85953e-32	postive
LRRK2	AL139041.1	0.4506	4.11366e-28	postive
AKAP9	AL139041.1	0.527818	1.04495e-39	postive
EPX	AL139041.1	0.428714	2.49527e-25	postive
PIK3R1	AL139041.1	0.535491	4.97121e-41	postive
C9orf72	AL139041.1	0.470605	7.72548e-31	postive
IL4	AL139041.1	0.443988	2.99526e-27	postive
DMD	AL139041.1	0.403675	2.19314e-22	postive
TIA1	AL139041.1	0.529705	4.97582e-40	postive
UBE3A	AL139041.1	0.417588	5.44334e-24	postive
SMAD4	AL139041.1	0.535127	5.75485e-41	postive
TP53INP1	AL139041.1	0.425323	6.46168e-25	postive
ERCC6	AL139041.1	0.576922	8.57444e-49	postive
ABCA1	AL139041.1	0.427242	3.77641e-25	postive
SLC8A1	AL139041.1	0.409951	4.22907e-23	postive
MLYCD	AL139041.1	0.589658	2.07545e-51	postive
NR2C2	AL139041.1	0.661235	1.51297e-68	postive
CAPN3	AL139041.1	0.561594	8.57519e-46	postive
REST	AL139041.1	0.476961	9.62279e-32	postive
SUOX	AC009779.2	0.415787	8.86882e-24	postive
PRKCG	AL357153.1	0.418629	4.09878e-24	postive
OSGIN1	AP003119.2	0.510384	7.97154e-37	postive
G6PD	AP003119.2	0.432544	8.40656e-26	postive
EME2	LINC00653	0.403503	2.2933e-22	postive
NEIL1	LINC00653	0.411266	2.98211e-23	postive
TIA1	LINC00653	0.471101	6.57732e-31	postive
GSTM2	LINC00653	0.428549	2.61401e-25	postive
PPOX	LINC00653	0.436744	2.50919e-26	postive
PARK7	AC008915.2	0.459089	3.01544e-29	postive
MRPS34	AC008915.2	0.435896	3.2072e-26	postive
PRDX5	AC008915.2	0.460011	2.25973e-29	postive
GFER	AC008915.2	0.452004	2.68349e-28	postive
NTHL1	AC008915.2	0.441517	6.21955e-27	postive
NDUFS3	AC008915.2	0.416344	7.62827e-24	postive
MAPK8	AC110769.2	0.55124	7.46338e-44	postive
NOS1AP	AC110769.2	0.434458	4.85532e-26	postive
G3BP1	AC110769.2	0.588742	3.23013e-51	postive
FOXO1	AC110769.2	0.477659	7.63502e-32	postive
MAPK10	AC110769.2	0.426772	4.30917e-25	postive
NR3C1	AC110769.2	0.442555	4.57845e-27	postive
ATM	AC110769.2	0.848512	1.94241e-149	postive
TLR4	AC110769.2	0.466922	2.53212e-30	postive
JAK2	AC110769.2	0.676164	9.75848e-73	postive
PRKAA2	AC110769.2	0.412063	2.41152e-23	postive
SP1	AC110769.2	0.476977	9.57337e-32	postive
MAP2K4	AC110769.2	0.423201	1.16587e-24	postive
PDE5A	AC110769.2	0.778905	4.38962e-110	postive
OXR1	AC110769.2	0.509251	1.21097e-36	postive
CACNA1C	AC110769.2	0.577761	5.8127e-49	postive
PTCD3	AC110769.2	0.501243	2.22609e-35	postive
CREB1	AC110769.2	0.772806	2.49812e-107	postive
VHL	AC110769.2	0.467641	2.01057e-30	postive
ATF2	AC110769.2	0.48356	1.05652e-32	postive
PTEN	AC110769.2	0.723983	5.28738e-88	postive
PRKG1	AC110769.2	0.470024	9.32529e-31	postive
EIF2AK2	AC110769.2	0.584524	2.42936e-50	postive
PIK3CG	AC110769.2	0.562501	5.75467e-46	postive
RPS6KA5	AC110769.2	0.633866	1.85131e-61	postive
BRCA2	AC110769.2	0.794552	1.42025e-117	postive
SETD2	AC110769.2	0.731091	1.49861e-90	postive
KRIT1	AC110769.2	0.623589	5.59887e-59	postive
ARG1	AC110769.2	0.6471	8.53878e-65	postive
C2orf69	AC110769.2	0.44706	1.19708e-27	postive
PIK3CA	AC110769.2	0.724847	2.6179e-88	postive
FMR1	AC110769.2	0.585279	1.69669e-50	postive
ERCC8	AC110769.2	0.536479	3.33887e-41	postive
BCL2L11	AC110769.2	0.448705	7.29839e-28	postive
STK4	AC110769.2	0.66422	2.29714e-69	postive
GSK3B	AC110769.2	0.515708	1.09386e-37	postive
EIF4E	AC110769.2	0.499655	3.92953e-35	postive
TTN	AC110769.2	0.73172	8.83959e-91	postive
NDUFV2	AC110769.2	0.551989	5.43175e-44	postive
RORA	AC110769.2	0.760159	7.01744e-102	postive
ATR	AC110769.2	0.795069	7.82835e-118	postive
SLC22A5	AC110769.2	0.469602	1.0688e-30	postive
MTR	AC110769.2	0.593821	2.73259e-52	postive
AKAP9	AC110769.2	0.790055	2.34617e-115	postive
PIK3R1	AC110769.2	0.575894	1.37784e-48	postive
C9orf72	AC110769.2	0.712888	3.49878e-84	postive
PTK2	AC110769.2	0.416851	6.64848e-24	postive
DMD	AC110769.2	0.422324	1.48593e-24	postive
TIA1	AC110769.2	0.650691	9.9394e-66	postive
UBE3A	AC110769.2	0.642621	1.19911e-63	postive
RB1	AC110769.2	0.490647	9.33243e-34	postive
DUSP19	AC110769.2	0.414365	1.30133e-23	postive
MAP3K7	AC110769.2	0.565257	1.70014e-46	postive
SMAD4	AC110769.2	0.662038	9.13108e-69	postive
TP53INP1	AC110769.2	0.508995	1.33069e-36	postive
ERCC6	AC110769.2	0.720048	1.25757e-86	postive
ABCA1	AC110769.2	0.647446	6.9499e-65	postive
SLC8A1	AC110769.2	0.716374	2.30841e-85	postive
MLYCD	AC110769.2	0.634363	1.39682e-61	postive
NR2C2	AC110769.2	0.725441	1.61227e-88	postive
REST	AC110769.2	0.754347	1.72973e-99	postive
HSD17B10	AP000251.1	0.430967	1.31782e-25	postive
NUDT1	AP000251.1	0.430769	1.39417e-25	postive
CDK2	AP000251.1	0.510735	7.00029e-37	postive
PCNA	AP000251.1	0.442181	5.11401e-27	postive
MUTYH	AP000251.1	0.474896	1.90244e-31	postive
GSS	AP000251.1	0.411871	2.53837e-23	postive
CDKN3	AP000251.1	0.426159	5.11555e-25	postive
CHEK1	AP000251.1	0.457017	5.7451e-29	postive
E2F1	AP000251.1	0.486485	3.90787e-33	postive
SERP1	NRSN2-AS1	0.423921	9.54865e-25	postive
MRPS14	NRSN2-AS1	0.420102	2.73939e-24	postive
G3BP1	AC123595.1	0.421115	2.07383e-24	postive
ATM	AC123595.1	0.438617	1.45503e-26	postive
JAK2	AC123595.1	0.44891	6.86116e-28	postive
PDE5A	AC123595.1	0.411174	3.05669e-23	postive
CREB1	AC123595.1	0.433901	5.69731e-26	postive
BRCA2	AC123595.1	0.480845	2.63725e-32	postive
SETD2	AC123595.1	0.443505	3.45677e-27	postive
PIK3CA	AC123595.1	0.413085	1.83468e-23	postive
NDUFV2	AC123595.1	0.406952	9.3258e-23	postive
RORA	AC123595.1	0.408524	6.16763e-23	postive
ATR	AC123595.1	0.526303	1.88924e-39	postive
AKAP9	AC123595.1	0.460263	2.0883e-29	postive
C9orf72	AC123595.1	0.621423	1.81673e-58	postive
ABCA1	AC123595.1	0.565552	1.49122e-46	postive
SLC8A1	AC123595.1	0.513143	2.85981e-37	postive
NR2C2	AC123595.1	0.431189	1.23721e-25	postive
REST	AC123595.1	0.414512	1.25083e-23	postive
MAPK10	AL161729.3	0.525934	2.18081e-39	postive
ATM	AL161729.3	0.559398	2.24005e-45	postive
PDE5A	AL161729.3	0.52358	5.43447e-39	postive
CREB1	AL161729.3	0.4436	3.36013e-27	postive
PTEN	AL161729.3	0.45098	3.66498e-28	postive
RPS6KA5	AL161729.3	0.48173	1.95906e-32	postive
BRCA2	AL161729.3	0.447429	1.07155e-27	postive
SETD2	AL161729.3	0.495908	1.48453e-34	postive
ARG1	AL161729.3	0.485086	6.29561e-33	postive
TTN	AL161729.3	0.567173	7.23391e-47	postive
NDUFV2	AL161729.3	0.481201	2.34016e-32	postive
RORA	AL161729.3	0.540752	5.88574e-42	postive
ATR	AL161729.3	0.460036	2.24271e-29	postive
SLC22A5	AL161729.3	0.462391	1.06934e-29	postive
MTR	AL161729.3	0.431065	1.28157e-25	postive
AKAP9	AL161729.3	0.527001	1.43863e-39	postive
C9orf72	AL161729.3	0.417925	4.96607e-24	postive
TIA1	AL161729.3	0.469842	9.89139e-31	postive
SMAD4	AL161729.3	0.449542	5.66839e-28	postive
ERCC6	AL161729.3	0.490209	1.08597e-33	postive
MLYCD	AL161729.3	0.558104	3.93154e-45	postive
NR2C2	AL161729.3	0.551619	6.35407e-44	postive
REST	AL161729.3	0.422543	1.39883e-24	postive
ATM	AL008635.1	0.570621	1.53259e-47	postive
JAK2	AL008635.1	0.401	4.37674e-22	postive
PDE5A	AL008635.1	0.528976	6.63269e-40	postive
CREB1	AL008635.1	0.488115	2.2353e-33	postive
PTEN	AL008635.1	0.457774	4.54097e-29	postive
BRCA2	AL008635.1	0.532065	1.95524e-40	postive
SETD2	AL008635.1	0.529926	4.56188e-40	postive
KRIT1	AL008635.1	0.461757	1.30611e-29	postive
ARG1	AL008635.1	0.457557	4.85852e-29	postive
FMR1	AL008635.1	0.427436	3.57558e-25	postive
TTN	AL008635.1	0.629705	1.91943e-60	postive
NDUFV2	AL008635.1	0.492563	4.79461e-34	postive
RORA	AL008635.1	0.477367	8.41177e-32	postive
ATR	AL008635.1	0.507862	2.01765e-36	postive
AKAP9	AL008635.1	0.597137	5.32048e-53	postive
C9orf72	AL008635.1	0.470882	7.06173e-31	postive
TIA1	AL008635.1	0.512447	3.70731e-37	postive
UBE3A	AL008635.1	0.417387	5.74832e-24	postive
SMAD4	AL008635.1	0.420353	2.55739e-24	postive
ERCC6	AL008635.1	0.463337	7.93056e-30	postive
ABCA1	AL008635.1	0.428783	2.44698e-25	postive
SLC8A1	AL008635.1	0.455589	8.93487e-29	postive
MLYCD	AL008635.1	0.472935	3.61838e-31	postive
NR2C2	AL008635.1	0.523344	5.95443e-39	postive
REST	AL008635.1	0.503895	8.56122e-36	postive
MAPK8	CHROMR	0.471084	6.61293e-31	postive
G3BP1	CHROMR	0.466625	2.78459e-30	postive
MAPK10	CHROMR	0.407667	7.7294e-23	postive
ATM	CHROMR	0.676106	1.01401e-72	postive
JAK2	CHROMR	0.524749	3.45663e-39	postive
PDE5A	CHROMR	0.649425	2.128e-65	postive
CACNA1C	CHROMR	0.503199	1.10082e-35	postive
PTCD3	CHROMR	0.405315	1.43124e-22	postive
CREB1	CHROMR	0.65236	3.62017e-66	postive
ATF2	CHROMR	0.489811	1.2461e-33	postive
PTEN	CHROMR	0.591293	9.39448e-52	postive
PRKG1	CHROMR	0.44815	8.62774e-28	postive
EIF2AK2	CHROMR	0.494572	2.37484e-34	postive
PIK3CG	CHROMR	0.448639	7.44541e-28	postive
RPS6KA5	CHROMR	0.542381	3.01633e-42	postive
BRCA2	CHROMR	0.593577	3.08057e-52	postive
SETD2	CHROMR	0.564717	2.16088e-46	postive
KRIT1	CHROMR	0.499072	4.83801e-35	postive
ARG1	CHROMR	0.515294	1.27785e-37	postive
ANK2	CHROMR	0.401331	4.0187e-22	postive
PIK3CA	CHROMR	0.536368	3.4925e-41	postive
VIP	CHROMR	0.402355	3.08612e-22	postive
FMR1	CHROMR	0.522463	8.35976e-39	postive
ERCC8	CHROMR	0.47861	5.56676e-32	postive
STK4	CHROMR	0.56235	6.14955e-46	postive
EIF4E	CHROMR	0.406319	1.1008e-22	postive
TTN	CHROMR	0.607612	2.66649e-55	postive
RORA	CHROMR	0.673633	5.21228e-72	postive
ATR	CHROMR	0.567395	6.55084e-47	postive
MTR	CHROMR	0.495918	1.47937e-34	postive
AKAP9	CHROMR	0.600489	9.98282e-54	postive
PIK3R1	CHROMR	0.499496	4.15909e-35	postive
C9orf72	CHROMR	0.631888	5.65281e-61	postive
DMD	CHROMR	0.419245	3.46419e-24	postive
TIA1	CHROMR	0.614847	6.11821e-57	postive
UBE3A	CHROMR	0.482563	1.47975e-32	postive
RB1	CHROMR	0.404367	1.83194e-22	postive
DUSP19	CHROMR	0.501719	1.87627e-35	postive
MAP3K7	CHROMR	0.490945	8.41593e-34	postive
SMAD4	CHROMR	0.553531	2.81544e-44	postive
TP53INP1	CHROMR	0.422176	1.54794e-24	postive
ERCC6	CHROMR	0.539273	1.07626e-41	postive
ABCA1	CHROMR	0.491512	6.91309e-34	postive
SLC8A1	CHROMR	0.566061	1.18878e-46	postive
MLYCD	CHROMR	0.500804	2.60511e-35	postive
NR2C2	CHROMR	0.557194	5.83311e-45	postive
REST	CHROMR	0.571642	9.64433e-48	postive
MAPK10	AC004263.1	0.410344	3.81028e-23	postive
ATM	AC004263.1	0.499602	4.00401e-35	postive
PDE5A	AC004263.1	0.444935	2.25962e-27	postive
EME2	AC004263.1	0.440088	9.46408e-27	postive
PTEN	AC004263.1	0.411498	2.8034e-23	postive
BRCA2	AC004263.1	0.440426	8.57193e-27	postive
SETD2	AC004263.1	0.428842	2.40667e-25	postive
ARG1	AC004263.1	0.417584	5.4492e-24	postive
TTN	AC004263.1	0.455997	7.87673e-29	postive
RORA	AC004263.1	0.455308	9.74349e-29	postive
ATR	AC004263.1	0.489373	1.44977e-33	postive
SLC22A5	AC004263.1	0.417455	5.64304e-24	postive
AKAP9	AC004263.1	0.475789	1.4177e-31	postive
C9orf72	AC004263.1	0.418698	4.02281e-24	postive
TIA1	AC004263.1	0.503924	8.47192e-36	postive
ERCC6	AC004263.1	0.481445	2.15655e-32	postive
MLYCD	AC004263.1	0.508795	1.43209e-36	postive
NR2C2	AC004263.1	0.577191	7.56911e-49	postive
MAPK10	AC011462.4	0.423332	1.12434e-24	postive
EME2	AC011462.4	0.564215	2.69997e-46	postive
UCP3	AC011462.4	0.483504	1.0767e-32	postive
MRPS25	AC011462.4	0.44451	2.56416e-27	postive
NEIL1	AC011462.4	0.568123	4.72585e-47	postive
SLC22A5	AC011462.4	0.433429	6.52451e-26	postive
IL4	AC011462.4	0.408947	5.51603e-23	postive
TIA1	AC011462.4	0.545467	8.41964e-43	postive
GSTM2	AC011462.4	0.442285	4.95915e-27	postive
PPOX	AC011462.4	0.474514	2.15712e-31	postive
CPT1B	AC011462.4	0.52962	5.14646e-40	postive
PNKP	AC011462.4	0.438105	1.68952e-26	postive
MLYCD	AC011462.4	0.431661	1.08154e-25	postive
NR2C2	AC011462.4	0.49443	2.49578e-34	postive
CAPN3	AC011462.4	0.468931	1.32734e-30	postive
MAPK8	AL450306.1	0.552511	4.34963e-44	postive
NOS1AP	AL450306.1	0.417394	5.73686e-24	postive
G3BP1	AL450306.1	0.438693	1.42325e-26	postive
MAPK10	AL450306.1	0.452945	2.01355e-28	postive
NR3C1	AL450306.1	0.403929	2.05327e-22	postive
ATM	AL450306.1	0.755547	5.61874e-100	postive
JAK2	AL450306.1	0.481807	1.90876e-32	postive
SP1	AL450306.1	0.465185	4.4096e-30	postive
PDE5A	AL450306.1	0.713455	2.25483e-84	postive
OXR1	AL450306.1	0.453345	1.78118e-28	postive
CACNA1C	AL450306.1	0.548661	2.21625e-43	postive
PTCD3	AL450306.1	0.460873	1.72481e-29	postive
CREB1	AL450306.1	0.677163	5.01236e-73	postive
VHL	AL450306.1	0.446336	1.48717e-27	postive
PPARA	AL450306.1	0.410487	3.66831e-23	postive
PTEN	AL450306.1	0.653533	1.77382e-66	postive
EIF2AK2	AL450306.1	0.482551	1.48587e-32	postive
RPS6KA5	AL450306.1	0.615914	3.47649e-57	postive
BRCA2	AL450306.1	0.603767	1.90635e-54	postive
SETD2	AL450306.1	0.689604	9.98408e-77	postive
KRIT1	AL450306.1	0.584224	2.80215e-50	postive
ARG1	AL450306.1	0.562152	6.71044e-46	postive
PIK3CA	AL450306.1	0.556143	9.17854e-45	postive
NR3C2	AL450306.1	0.425363	6.39047e-25	postive
FMR1	AL450306.1	0.546893	4.64809e-43	postive
ERCC8	AL450306.1	0.424441	8.26366e-25	postive
STK4	AL450306.1	0.524812	3.37321e-39	postive
GSK3B	AL450306.1	0.455538	9.07757e-29	postive
TTN	AL450306.1	0.703291	5.06895e-81	postive
NDUFV2	AL450306.1	0.429996	1.73604e-25	postive
RORA	AL450306.1	0.702794	7.33505e-81	postive
ATR	AL450306.1	0.608823	1.42719e-55	postive
SLC22A5	AL450306.1	0.540103	7.67276e-42	postive
MTR	AL450306.1	0.546955	4.52972e-43	postive
AKAP9	AL450306.1	0.746038	3.49228e-96	postive
PIK3R1	AL450306.1	0.524972	3.16969e-39	postive
C9orf72	AL450306.1	0.511786	4.73986e-37	postive
DMD	AL450306.1	0.473518	2.9906e-31	postive
TIA1	AL450306.1	0.658621	7.74388e-68	postive
UBE3A	AL450306.1	0.563218	4.19539e-46	postive
DUSP19	AL450306.1	0.416238	7.8498e-24	postive
MAP3K7	AL450306.1	0.45767	4.69012e-29	postive
SMAD4	AL450306.1	0.618319	9.65339e-58	postive
TP53INP1	AL450306.1	0.454621	1.20407e-28	postive
ERCC6	AL450306.1	0.716	3.09671e-85	postive
ABCA1	AL450306.1	0.470263	8.63168e-31	postive
SLC8A1	AL450306.1	0.507268	2.50834e-36	postive
MLYCD	AL450306.1	0.633597	2.15523e-61	postive
NR2C2	AL450306.1	0.725917	1.09137e-88	postive
TJP1	AL450306.1	0.406715	9.92476e-23	postive
REST	AL450306.1	0.657358	1.69456e-67	postive
EME2	LINC01238	0.458747	3.35421e-29	postive
ADCYAP1	LINC01238	0.430313	1.58698e-25	postive
TIA1	LINC01238	0.408463	6.26729e-23	postive
NR2C2	LINC01238	0.412272	2.28071e-23	postive
MAPK8	AC010999.1	0.445343	2.00091e-27	postive
FOXO1	AC010999.1	0.403005	2.60881e-22	postive
ATM	AC010999.1	0.676506	7.76808e-73	postive
JAK2	AC010999.1	0.443324	3.64663e-27	postive
PDE5A	AC010999.1	0.669092	1.01158e-70	postive
CACNA1C	AC010999.1	0.506635	3.16174e-36	postive
CREB1	AC010999.1	0.592945	4.19673e-52	postive
PTEN	AC010999.1	0.570226	1.83261e-47	postive
EIF2AK2	AC010999.1	0.435996	3.11559e-26	postive
RPS6KA5	AC010999.1	0.562145	6.73001e-46	postive
BRCA2	AC010999.1	0.488916	1.6968e-33	postive
SETD2	AC010999.1	0.576852	8.85633e-49	postive
KRIT1	AC010999.1	0.504137	7.84346e-36	postive
ARG1	AC010999.1	0.544331	1.34875e-42	postive
PIK3CA	AC010999.1	0.476356	1.17559e-31	postive
VIP	AC010999.1	0.415575	9.39135e-24	postive
FMR1	AC010999.1	0.536433	3.40181e-41	postive
STK4	AC010999.1	0.491709	6.45449e-34	postive
TTN	AC010999.1	0.637318	2.5873e-62	postive
NDUFV2	AC010999.1	0.446577	1.38385e-27	postive
RORA	AC010999.1	0.689433	1.12578e-76	postive
ATR	AC010999.1	0.544906	1.0631e-42	postive
SLC22A5	AC010999.1	0.42565	5.89821e-25	postive
MTR	AC010999.1	0.426776	4.30363e-25	postive
AKAP9	AC010999.1	0.626638	1.05175e-59	postive
PIK3R1	AC010999.1	0.481299	2.26478e-32	postive
C9orf72	AC010999.1	0.454341	1.31215e-28	postive
DMD	AC010999.1	0.475103	1.77747e-31	postive
TIA1	AC010999.1	0.604987	1.02425e-54	postive
UBE3A	AC010999.1	0.455731	8.55278e-29	postive
SMAD4	AC010999.1	0.564143	2.78661e-46	postive
TP53INP1	AC010999.1	0.530518	3.61037e-40	postive
ERCC6	AC010999.1	0.601866	4.9895e-54	postive
ABCA1	AC010999.1	0.417089	6.23379e-24	postive
SLC8A1	AC010999.1	0.448114	8.72295e-28	postive
MLYCD	AC010999.1	0.614566	7.09482e-57	postive
NR2C2	AC010999.1	0.606272	5.30888e-55	postive
REST	AC010999.1	0.565815	1.32642e-46	postive
MAPK8	AP000487.1	0.558662	3.08637e-45	postive
NOS1AP	AP000487.1	0.49158	6.75165e-34	postive
G3BP1	AP000487.1	0.556879	6.68347e-45	postive
FOXO1	AP000487.1	0.444952	2.24808e-27	postive
NR3C1	AP000487.1	0.424357	8.45879e-25	postive
ATM	AP000487.1	0.850448	8.30993e-151	postive
JAK2	AP000487.1	0.62499	2.60261e-59	postive
SP1	AP000487.1	0.41667	6.98416e-24	postive
MAP2K4	AP000487.1	0.414265	1.33701e-23	postive
PDE5A	AP000487.1	0.724273	4.17857e-88	postive
OXR1	AP000487.1	0.497208	9.37684e-35	postive
CACNA1C	AP000487.1	0.536733	3.01419e-41	postive
PTCD3	AP000487.1	0.51631	8.71739e-38	postive
CREB1	AP000487.1	0.740105	6.69045e-94	postive
VHL	AP000487.1	0.493598	3.3412e-34	postive
ATF2	AP000487.1	0.47239	4.32301e-31	postive
PTEN	AP000487.1	0.698033	2.41744e-79	postive
PRKG1	AP000487.1	0.439906	9.98483e-27	postive
EIF2AK2	AP000487.1	0.546934	4.56814e-43	postive
PIK3CG	AP000487.1	0.506922	2.84684e-36	postive
RPS6KA5	AP000487.1	0.630741	1.07564e-60	postive
BRCA2	AP000487.1	0.776784	4.07619e-109	postive
SETD2	AP000487.1	0.725655	1.35281e-88	postive
KRIT1	AP000487.1	0.65452	9.71191e-67	postive
ARG1	AP000487.1	0.638002	1.74707e-62	postive
C2orf69	AP000487.1	0.421206	2.02256e-24	postive
PIK3CA	AP000487.1	0.654485	9.91901e-67	postive
FMR1	AP000487.1	0.59252	5.16502e-52	postive
ERCC8	AP000487.1	0.529947	4.52281e-40	postive
BCL2L11	AP000487.1	0.438321	1.58658e-26	postive
STK4	AP000487.1	0.618912	7.02374e-58	postive
GSK3B	AP000487.1	0.446762	1.30908e-27	postive
EIF4E	AP000487.1	0.445353	1.99528e-27	postive
TTN	AP000487.1	0.709245	5.74207e-83	postive
NDUFV2	AP000487.1	0.528106	9.33313e-40	postive
RORA	AP000487.1	0.75449	1.51319e-99	postive
ATR	AP000487.1	0.759406	1.44508e-101	postive
SLC22A5	AP000487.1	0.497989	7.11002e-35	postive
MTR	AP000487.1	0.61864	8.12733e-58	postive
AKAP9	AP000487.1	0.790557	1.33497e-115	postive
PIK3R1	AP000487.1	0.552653	4.094e-44	postive
C9orf72	AP000487.1	0.709813	3.72335e-83	postive
PTK2	AP000487.1	0.449563	5.63198e-28	postive
DMD	AP000487.1	0.428388	2.73497e-25	postive
TIA1	AP000487.1	0.675932	1.13831e-72	postive
UBE3A	AP000487.1	0.59374	2.84333e-52	postive
RB1	AP000487.1	0.421191	2.0313e-24	postive
MAP3K7	AP000487.1	0.538982	1.21169e-41	postive
SMAD4	AP000487.1	0.649176	2.47068e-65	postive
TP53INP1	AP000487.1	0.54946	1.5833e-43	postive
ERCC6	AP000487.1	0.721215	4.94107e-87	postive
ABCA1	AP000487.1	0.622617	9.50559e-59	postive
SLC8A1	AP000487.1	0.680164	6.67001e-74	postive
MLYCD	AP000487.1	0.633264	2.60287e-61	postive
NR2C2	AP000487.1	0.752307	1.15206e-98	postive
REST	AP000487.1	0.704614	1.89178e-81	postive
PDE5A	AP000424.1	0.408695	5.89496e-23	postive
ATR	AP000424.1	0.452722	2.15547e-28	postive
CAV1	AC002066.1	0.692707	1.11349e-77	postive
MAPK8	AC078795.1	0.581197	1.16931e-49	postive
RYR2	AC078795.1	0.410703	3.46397e-23	postive
NOS1AP	AC078795.1	0.46633	3.06066e-30	postive
FOXO3	AC078795.1	0.448768	7.16236e-28	postive
G3BP1	AC078795.1	0.606955	3.73875e-55	postive
FOXO1	AC078795.1	0.552575	4.23344e-44	postive
MAPK10	AC078795.1	0.47163	5.53843e-31	postive
NR3C1	AC078795.1	0.454852	1.12151e-28	postive
ATM	AC078795.1	0.872512	6.3994e-168	postive
TLR4	AC078795.1	0.421934	1.65501e-24	postive
JAK2	AC078795.1	0.665426	1.06661e-69	postive
PRKAA1	AC078795.1	0.411911	2.5113e-23	postive
SP1	AC078795.1	0.492725	4.53186e-34	postive
MAP2K4	AC078795.1	0.45711	5.58089e-29	postive
PDE5A	AC078795.1	0.82084	9.43493e-132	postive
OXR1	AC078795.1	0.520662	1.66908e-38	postive
CACNA1C	AC078795.1	0.626541	1.10903e-59	postive
PTCD3	AC078795.1	0.480339	3.12475e-32	postive
CREB1	AC078795.1	0.797845	3.10706e-119	postive
VHL	AC078795.1	0.484036	8.99192e-33	postive
ATF2	AC078795.1	0.479752	3.80335e-32	postive
PTEN	AC078795.1	0.787771	2.99382e-114	postive
PRKG1	AC078795.1	0.525845	2.25808e-39	postive
EIF2AK2	AC078795.1	0.590395	1.45277e-51	postive
PIK3CG	AC078795.1	0.542286	3.13659e-42	postive
RPS6KA5	AC078795.1	0.677842	3.18386e-73	postive
BRCA2	AC078795.1	0.749581	1.41111e-97	postive
SETD2	AC078795.1	0.754307	1.79441e-99	postive
KRIT1	AC078795.1	0.639838	6.05699e-63	postive
ARG1	AC078795.1	0.693076	8.5652e-78	postive
C2orf69	AC078795.1	0.429056	2.26559e-25	postive
PIK3CA	AC078795.1	0.7379	4.54697e-93	postive
NR3C2	AC078795.1	0.410394	3.76011e-23	postive
HTR2A	AC078795.1	0.401945	3.43049e-22	postive
FMR1	AC078795.1	0.594069	2.41898e-52	postive
DDX3X	AC078795.1	0.42397	9.41826e-25	postive
ERCC8	AC078795.1	0.512322	3.88316e-37	postive
BCL2L11	AC078795.1	0.460507	1.93473e-29	postive
STK4	AC078795.1	0.687581	4.10742e-76	postive
GSK3B	AC078795.1	0.498997	4.96864e-35	postive
EIF4E	AC078795.1	0.470957	6.89111e-31	postive
TTN	AC078795.1	0.774966	2.70269e-108	postive
NDUFV2	AC078795.1	0.546804	4.82341e-43	postive
RORA	AC078795.1	0.834073	8.42401e-140	postive
ATR	AC078795.1	0.791949	2.77291e-116	postive
SLC22A5	AC078795.1	0.508427	1.63974e-36	postive
MTR	AC078795.1	0.609898	8.17323e-56	postive
AKAP9	AC078795.1	0.82632	5.30369e-135	postive
PIK3R1	AC078795.1	0.632599	3.78725e-61	postive
C9orf72	AC078795.1	0.708699	8.70258e-83	postive
PTK2	AC078795.1	0.449062	6.55279e-28	postive
DMD	AC078795.1	0.491138	7.8722e-34	postive
TIA1	AC078795.1	0.646113	1.53398e-64	postive
UBE3A	AC078795.1	0.644972	3.01306e-64	postive
RB1	AC078795.1	0.494839	2.16223e-34	postive
DUSP19	AC078795.1	0.426799	4.27677e-25	postive
MAP3K7	AC078795.1	0.554153	2.15757e-44	postive
SMAD4	AC078795.1	0.688734	1.83709e-76	postive
TP53INP1	AC078795.1	0.590194	1.6014e-51	postive
ERCC6	AC078795.1	0.771316	1.14284e-106	postive
ABCA1	AC078795.1	0.619265	5.81384e-58	postive
SLC8A1	AC078795.1	0.69099	3.76005e-77	postive
MLYCD	AC078795.1	0.711625	9.28063e-84	postive
NR2C2	AC078795.1	0.750039	9.28574e-98	postive
REST	AC078795.1	0.765392	4.29969e-104	postive
ACAD9	AC073195.1	0.426605	4.51563e-25	postive
MUTYH	AC073195.1	0.43587	3.23127e-26	postive
TIA1	AC073195.1	0.402607	2.89174e-22	postive
ACAD9	AL445228.2	0.444933	2.26122e-27	postive
MUTYH	AL445228.2	0.451362	3.26324e-28	postive
MAPK8	AC092868.2	0.554021	2.28335e-44	postive
RYR2	AC092868.2	0.410131	4.03174e-23	postive
MAP3K5	AC092868.2	0.413189	1.7844e-23	postive
NOS1AP	AC092868.2	0.424496	8.13724e-25	postive
FOXO3	AC092868.2	0.459658	2.52377e-29	postive
G3BP1	AC092868.2	0.538407	1.53046e-41	postive
FOXO1	AC092868.2	0.59792	3.60579e-53	postive
NR3C1	AC092868.2	0.438127	1.67886e-26	postive
ACOX1	AC092868.2	0.40157	3.77909e-22	postive
ATM	AC092868.2	0.761373	2.17645e-102	postive
JAK2	AC092868.2	0.587294	6.47738e-51	postive
CYP2C9	AC092868.2	0.463441	7.67267e-30	postive
PRKAA1	AC092868.2	0.45274	2.14349e-28	postive
SP1	AC092868.2	0.508588	1.5454e-36	postive
MAP2K4	AC092868.2	0.488059	2.27913e-33	postive
PDE5A	AC092868.2	0.803078	6.1692e-122	postive
OXR1	AC092868.2	0.471336	6.09273e-31	postive
CACNA1C	AC092868.2	0.633176	2.73479e-61	postive
CREB1	AC092868.2	0.760594	4.617e-102	postive
VHL	AC092868.2	0.430569	1.47555e-25	postive
ATF2	AC092868.2	0.466476	2.92064e-30	postive
PTEN	AC092868.2	0.782505	9.4233e-112	postive
PRKG1	AC092868.2	0.557478	5.15804e-45	postive
EIF2AK2	AC092868.2	0.531784	2.18627e-40	postive
PIK3CG	AC092868.2	0.47775	7.40966e-32	postive
RPS6KA5	AC092868.2	0.568068	4.84468e-47	postive
BRCA2	AC092868.2	0.653923	1.39843e-66	postive
SETD2	AC092868.2	0.705536	9.48341e-82	postive
KRIT1	AC092868.2	0.524392	3.96986e-39	postive
ARG1	AC092868.2	0.638	1.74895e-62	postive
C2orf69	AC092868.2	0.418608	4.12216e-24	postive
PIK3CA	AC092868.2	0.701451	1.97913e-80	postive
NR3C2	AC092868.2	0.448893	6.8972e-28	postive
HTR2A	AC092868.2	0.404749	1.65878e-22	postive
FMR1	AC092868.2	0.480313	3.15199e-32	postive
ERCC8	AC092868.2	0.470543	7.88245e-31	postive
STK4	AC092868.2	0.620962	2.33063e-58	postive
GSK3B	AC092868.2	0.459584	2.58278e-29	postive
EIF4E	AC092868.2	0.474374	2.25854e-31	postive
TTN	AC092868.2	0.658398	8.89616e-68	postive
NDUFV2	AC092868.2	0.491483	6.98335e-34	postive
RORA	AC092868.2	0.761387	2.14726e-102	postive
ATR	AC092868.2	0.679418	1.10383e-73	postive
SLC22A5	AC092868.2	0.44337	3.5976e-27	postive
MTR	AC092868.2	0.524638	3.60932e-39	postive
AKAP9	AC092868.2	0.748844	2.76258e-97	postive
PIK3R1	AC092868.2	0.604166	1.55628e-54	postive
C9orf72	AC092868.2	0.593713	2.88068e-52	postive
DMD	AC092868.2	0.491107	7.95688e-34	postive
TIA1	AC092868.2	0.538433	1.51439e-41	postive
UBE3A	AC092868.2	0.627931	5.14566e-60	postive
PPP3CA	AC092868.2	0.427447	3.5645e-25	postive
RB1	AC092868.2	0.484983	6.51921e-33	postive
DUSP19	AC092868.2	0.415657	9.18706e-24	postive
MAP3K7	AC092868.2	0.504998	5.73912e-36	postive
SMAD4	AC092868.2	0.65517	6.51985e-67	postive
TP53INP1	AC092868.2	0.494847	2.15607e-34	postive
ERCC6	AC092868.2	0.733101	2.75819e-91	postive
ABCA1	AC092868.2	0.554858	1.59555e-44	postive
SLC8A1	AC092868.2	0.612706	1.88881e-56	postive
MLYCD	AC092868.2	0.66314	4.5569e-69	postive
NR2C2	AC092868.2	0.64553	2.16594e-64	postive
TJP1	AC092868.2	0.498692	5.5373e-35	postive
REST	AC092868.2	0.715748	3.77356e-85	postive
IFNG	AC004585.1	0.493511	3.44399e-34	postive
IL10	AC004585.1	0.414118	1.39078e-23	postive
NCF1	AC004585.1	0.594938	1.5782e-52	postive
STAT1	AC004585.1	0.423692	1.01734e-24	postive
CCL4	AC004585.1	0.51724	6.13579e-38	postive
RAC2	AC004585.1	0.503542	9.72502e-36	postive
FASLG	AC004585.1	0.533584	1.06759e-40	postive
CCL5	AC004585.1	0.581375	1.07535e-49	postive
CXCR4	AC004585.1	0.404737	1.66395e-22	postive
MAPK8	AC092279.1	0.494829	2.16996e-34	postive
G3BP1	AC092279.1	0.503606	9.50358e-36	postive
NR3C1	AC092279.1	0.437888	1.79958e-26	postive
ATM	AC092279.1	0.661318	1.43653e-68	postive
PRKAA2	AC092279.1	0.564757	2.1231e-46	postive
PDE5A	AC092279.1	0.551366	7.0744e-44	postive
OXR1	AC092279.1	0.424787	7.50418e-25	postive
PTCD3	AC092279.1	0.498861	5.2156e-35	postive
CREB1	AC092279.1	0.616005	3.31328e-57	postive
VHL	AC092279.1	0.406931	9.3768e-23	postive
ATF2	AC092279.1	0.440173	9.23141e-27	postive
PTEN	AC092279.1	0.506986	2.7807e-36	postive
EIF2AK2	AC092279.1	0.404398	1.81724e-22	postive
RPS6KA5	AC092279.1	0.515218	1.31476e-37	postive
BRCA2	AC092279.1	0.642494	1.29135e-63	postive
SETD2	AC092279.1	0.579403	2.70652e-49	postive
KRIT1	AC092279.1	0.592023	6.58386e-52	postive
ARG1	AC092279.1	0.463148	8.41898e-30	postive
ANK2	AC092279.1	0.481614	2.03717e-32	postive
PIK3CA	AC092279.1	0.473294	3.21819e-31	postive
FMR1	AC092279.1	0.512316	3.89286e-37	postive
ERCC8	AC092279.1	0.424718	7.64925e-25	postive
STK4	AC092279.1	0.482974	1.2881e-32	postive
EIF4E	AC092279.1	0.417824	5.10471e-24	postive
TTN	AC092279.1	0.814162	6.14742e-128	postive
NDUFV2	AC092279.1	0.50424	7.55636e-36	postive
RORA	AC092279.1	0.526978	1.45145e-39	postive
ATR	AC092279.1	0.584791	2.14035e-50	postive
MTR	AC092279.1	0.44705	1.20097e-27	postive
AKAP9	AC092279.1	0.663145	4.54088e-69	postive
PIK3R1	AC092279.1	0.443562	3.39828e-27	postive
C9orf72	AC092279.1	0.426874	4.18763e-25	postive
PTK2	AC092279.1	0.455209	1.00451e-28	postive
TIA1	AC092279.1	0.554491	1.86688e-44	postive
UBE3A	AC092279.1	0.550118	1.19972e-43	postive
RB1	AC092279.1	0.428273	2.82565e-25	postive
SMAD4	AC092279.1	0.587707	5.31333e-51	postive
TP53INP1	AC092279.1	0.477243	8.76655e-32	postive
ERCC6	AC092279.1	0.603384	2.31534e-54	postive
ABCA1	AC092279.1	0.477349	8.46302e-32	postive
SLC8A1	AC092279.1	0.505889	4.14947e-36	postive
MLYCD	AC092279.1	0.505712	4.42597e-36	postive
NR2C2	AC092279.1	0.596076	9.00184e-53	postive
REST	AC092279.1	0.593675	2.93532e-52	postive
MAPK10	AC055855.1	0.460105	2.19451e-29	postive
ATM	AC055855.1	0.650419	1.17048e-65	postive
JAK2	AC055855.1	0.437986	1.74918e-26	postive
PDE5A	AC055855.1	0.567214	7.10274e-47	postive
EME2	AC055855.1	0.421559	1.83522e-24	postive
CACNA1C	AC055855.1	0.500143	3.30086e-35	postive
UCP3	AC055855.1	0.408766	5.78643e-23	postive
CREB1	AC055855.1	0.513908	2.14873e-37	postive
PTEN	AC055855.1	0.502655	1.33974e-35	postive
RPS6KA5	AC055855.1	0.53918	1.11796e-41	postive
BRCA2	AC055855.1	0.445381	1.9781e-27	postive
SETD2	AC055855.1	0.575754	1.46976e-48	postive
KRIT1	AC055855.1	0.461049	1.63177e-29	postive
ARG1	AC055855.1	0.50706	2.70663e-36	postive
VIP	AC055855.1	0.464652	5.22621e-30	postive
FMR1	AC055855.1	0.42865	2.54085e-25	postive
STK4	AC055855.1	0.452612	2.22932e-28	postive
TTN	AC055855.1	0.501129	2.31944e-35	postive
RORA	AC055855.1	0.66083	1.95025e-68	postive
NEIL1	AC055855.1	0.464968	4.72523e-30	postive
ATR	AC055855.1	0.496268	1.30716e-34	postive
SLC22A5	AC055855.1	0.557772	4.54167e-45	postive
MTR	AC055855.1	0.530579	3.52355e-40	postive
AKAP9	AC055855.1	0.57844	4.23894e-49	postive
[truncated: 82,656 more rows]

## Sheet: Supplementary Table S4
Supplementary Table S4：182 oxidative stress-related lncRNA were screened using univariate Cox regression analysis
id	HR	HR.95L	HR.95H	P-value
AP005137.2	3.08287	1.89378	5.01858	5.94241e-06
MIR22HG	0.703547	0.496126	0.997688	0.0485012
LINC02390	0.166574	0.0373043	0.743798	0.0188918
AC123595.1	0.515396	0.291953	0.909849	0.0222675
AC092279.1	0.680076	0.490589	0.94275	0.0206809
AC090559.1	0.653583	0.455093	0.938645	0.0212893
AL359878.1	0.171979	0.0498846	0.592902	0.00530742
AP001178.1	2.68608	1.13325	6.36668	0.024829
AL353152.1	0.238227	0.0684895	0.828625	0.0240994
AC008764.2	0.682022	0.495317	0.939104	0.0190296
AF131215.5	0.615337	0.39986	0.946932	0.0272515
AC012676.3	0.296582	0.129371	0.679911	0.00408693
AC060780.1	0.653012	0.432363	0.986265	0.0427953
AC015961.2	0.545744	0.315927	0.942738	0.0299017
AC025048.4	0.494395	0.27753	0.880719	0.0167974
AL391807.1	0.115243	0.0177215	0.749428	0.0237024
GSEC	1.50143	1.07801	2.09116	0.0162008
AC090541.1	1.48463	1.08405	2.03324	0.0137785
AC018647.1	0.0394722	0.0031661	0.492106	0.0120468
CASC15	1.3018	1.00075	1.6934	0.0493466
AL662844.4	0.505615	0.2822	0.905903	0.0218996
AL031705.1	0.396033	0.160856	0.975049	0.043912
AL035701.1	0.656671	0.437648	0.985304	0.0422066
SH3BP5-AS1	0.725107	0.533824	0.984931	0.0396731
PRKCZ-AS1	0.689181	0.504371	0.941709	0.0194383
AC027097.2	0.379516	0.155967	0.923483	0.0327273
LINC00996	0.50185	0.281761	0.893854	0.0192337
U91328.1	0.502997	0.27361	0.924695	0.026968
AP002992.1	0.38285	0.162914	0.899703	0.0276365
TTC39C-AS1	0.495747	0.248895	0.987425	0.0459381
LINC01117	1.86562	1.11328	3.12639	0.0179155
AC007255.1	1.7846	1.1948	2.66556	0.00466362
Z69706.1	0.593097	0.394457	0.891768	0.012058
AC073332.1	1.8499	1.01417	3.37431	0.044871
AC135507.1	0.364385	0.135305	0.981311	0.0457938
AC108136.1	2.62288	1.19305	5.76633	0.0164344
AL512353.1	0.586311	0.357883	0.960538	0.0340214
HMGN3-AS1	0.529646	0.305555	0.918082	0.0235437
AC104971.3	0.362589	0.189466	0.693902	0.00218809
LINC02159	0.707109	0.505046	0.990015	0.043549
AL161431.1	1.19883	1.01951	1.4097	0.028261
LNCAROD	1.43916	1.13965	1.8174	0.00222883
AC012511.1	0.542502	0.384385	0.765661	0.000503496
SEPSECS-AS1	0.319432	0.131378	0.776664	0.0118182
AC021517.1	0.000296251	6.26977e-07	0.139981	0.009716
AC104564.3	0.533636	0.321282	0.886347	0.0152663
AC110597.1	3.41404	1.02309	11.3926	0.0458153
LINC00921	0.3159	0.141175	0.706871	0.00504494
AC027117.1	0.78987	0.654336	0.953478	0.0140506
LINC01480	0.613004	0.381579	0.984786	0.0430373
EMSLR	1.23809	1.00971	1.51813	0.0400858
EBLN3P	0.663643	0.455292	0.967339	0.0329505
AC079949.2	1.4869	1.11735	1.97868	0.00650759
LINC01775	2.60243	1.00776	6.72048	0.0481613
AL691432.2	0.586966	0.416046	0.828101	0.00241248
FOXO6-AS1	0.58443	0.37436	0.912381	0.0181053
AC023421.1	0.854785	0.736161	0.992525	0.0395522
LINC01781	0.668828	0.457383	0.978024	0.0380259
AC015660.2	0.56722	0.325	0.989963	0.0459923
AL606489.1	1.42323	1.05263	1.92432	0.0218358
AC090517.2	0.498893	0.27456	0.90652	0.0224865
AC106738.2	0.547233	0.300338	0.99709	0.0488976
PACERR	1.40975	1.0016	1.98421	0.0489368
LINC02084	0.571426	0.337482	0.967541	0.037272
AC127070.2	0.248643	0.0992322	0.623018	0.00298182
AP002026.1	0.336265	0.145334	0.778028	0.0108841
LINC00525	1.59762	1.01482	2.51511	0.043023
AL596223.2	0.424312	0.200079	0.899849	0.0254111
NHS-AS1	2.02243	1.05514	3.87649	0.0338676
ODF2-AS1	0.402136	0.165832	0.975165	0.0438409
LINC02320	1.58446	1.11914	2.24323	0.00947228
AL589986.2	2.69712	1.25645	5.78968	0.0109056
LINC01215	0.579031	0.343992	0.974663	0.0397287
AL390778.2	0.343066	0.12161	0.967802	0.0431956
AC093673.1	1.32513	1.03929	1.68959	0.0231567
LINC00092	0.290427	0.11143	0.756959	0.0114173
AL024497.1	1.82231	1.1334	2.92996	0.0132564
LINC02323	1.49307	1.0508	2.1215	0.0253245
AC080023.1	4.08878	1.68093	9.94574	0.00190217
ZNF571-AS1	0.420245	0.201584	0.876088	0.0207278
AC136475.3	0.884807	0.785201	0.997049	0.0445932
AC010273.3	0.68664	0.502	0.939192	0.0186458
AL096701.3	0.313254	0.11973	0.81958	0.0180095
ITGB1-DT	1.48641	1.08515	2.03604	0.0135494
LINC00639	0.0510009	0.00554511	0.469079	0.00857364
AL136304.1	0.595923	0.381828	0.930062	0.0226551
AL354989.1	0.51029	0.273726	0.951301	0.0342542
LINC01150	0.460058	0.262459	0.806424	0.00670253
HIF1A-AS1	2.20684	1.09049	4.46598	0.027748
AC024361.1	0.566202	0.370793	0.864591	0.00844738
AC006435.2	0.723143	0.523844	0.998267	0.0487799
AC091887.1	5.44889	1.59801	18.5796	0.00674968
LINC00626	2.30875	1.23713	4.30864	0.00857803
AC107021.1	1.53663	1.03802	2.27473	0.031839
SDK1-AS1	0.248902	0.074536	0.831169	0.0237871
AC026979.2	0.715319	0.531244	0.963175	0.0273041
AC009743.1	2.13851	1.33386	3.42856	0.00159887
AL353747.2	0.458694	0.224248	0.938246	0.0327984
AP000695.1	1.68124	1.14356	2.47173	0.00823752
AL807752.5	2.87018	1.0056	8.19205	0.0487923
AL358115.1	3.28239	1.44348	7.46394	0.00457264
LINC02582	1.44666	1.00325	2.08605	0.048002
RAB33B-AS1	0.35102	0.150539	0.818489	0.0153651
MMP2-AS1	0.634248	0.427586	0.940794	0.0236143
AL117335.1	2.20673	1.00016	4.86888	0.049955
SETBP1-DT	0.46249	0.226868	0.942827	0.0338404
AC015871.3	0.702993	0.495214	0.997951	0.0486741
AC068338.3	0.450077	0.243934	0.830429	0.010633
AC008763.1	0.584182	0.390187	0.87463	0.00904116
AC034102.8	0.339004	0.148193	0.7755	0.0104023
ATXN2-AS	0.51944	0.276966	0.974193	0.0412057
LINC01116	1.27995	1.007	1.6269	0.043701
AC079210.1	0.660797	0.450172	0.969969	0.0343731
LINC02158	0.0600741	0.00719328	0.501704	0.00940662
AC090617.5	0.560422	0.346687	0.905924	0.0181197
AP000695.2	1.57392	1.07066	2.31374	0.0210406
AL078590.2	0.358425	0.150226	0.855165	0.0207438
AC004704.1	1.3849	1.09007	1.75948	0.00767487
LINC00707	1.3778	1.09996	1.72583	0.00528551
AC004817.3	2.82388	1.52072	5.2438	0.00101125
BCRP3	0.640371	0.410996	0.997759	0.0488524
MIR497HG	0.152798	0.0330954	0.705448	0.0160832
LINC00892	0.365624	0.162294	0.823693	0.0151816
UCKL1-AS1	0.533216	0.295877	0.960936	0.036388
AL161618.1	0.444817	0.21511	0.919819	0.0288566
FLG-AS1	5.77617	2.04173	16.3411	0.000948949
AF131215.6	0.60285	0.37341	0.973269	0.0383745
AC245041.1	1.34405	1.06968	1.6888	0.0111438
LINC02178	1.50616	1.22589	1.85049	9.66759e-05
AC012181.1	0.643074	0.419297	0.986281	0.0430451
AC022167.3	0.231173	0.0601158	0.888963	0.0330696
AC087854.1	0.184556	0.0474047	0.718512	0.0148245
AC008957.1	0.443324	0.216117	0.909397	0.0264837
MIR99AHG	0.354058	0.148379	0.844845	0.0192873
CCDC13-AS1	0.0471868	0.00546384	0.407514	0.00550263
LINC01352	0.205539	0.0567515	0.744408	0.015975
AC107959.1	0.301796	0.102476	0.888803	0.0297152
AP001107.5	3.8781	1.17307	12.8208	0.0263094
AC010210.1	0.342207	0.132957	0.88078	0.0262059
AL049836.1	1.39026	1.0675	1.81062	0.0145023
AC026355.2	0.684767	0.507969	0.923099	0.0129516
AC006017.1	0.521882	0.287015	0.948944	0.0330274
AC007552.2	0.654049	0.447726	0.955452	0.0281188
LINC01843	1.38738	1.08751	1.76994	0.00841023
B3GAT1-DT	0.679117	0.522816	0.882147	0.00373648
AC010999.2	0.189807	0.0492799	0.73106	0.0157235
AC092802.1	0.16148	0.0307088	0.849126	0.0313121
AC107021.2	1.90384	1.18245	3.06534	0.00805832
AC092718.4	0.456067	0.212567	0.978505	0.0438257
AP001462.1	0.469455	0.230698	0.955309	0.0369701
AL138789.1	1.89684	1.20377	2.98894	0.00579234
AC009974.1	0.451768	0.243971	0.836552	0.0114815
COLCA1	0.690552	0.546036	0.873317	0.00199724
CRNDE	0.693525	0.563585	0.853425	0.000545646
AC105020.5	0.258349	0.101523	0.657433	0.00451053
SMILR	2.03365	1.02286	4.04329	0.0429255
AC026462.3	2.03481	1.19327	3.46982	0.00908442
AC090948.1	0.438457	0.241325	0.796624	0.00680414
MACORIS	0.567238	0.32327	0.995323	0.0481203
AL157895.1	0.37549	0.149116	0.945528	0.0376323
AC002553.2	0.573407	0.384543	0.855031	0.00636702
ZNF790-AS1	0.682682	0.470618	0.990303	0.0442931
LINC02244	0.48872	0.250084	0.955068	0.0362199
LINC02198	0.486698	0.284459	0.832719	0.00858804
OGFRP1	3.20171	1.50918	6.79239	0.0024255
AL031600.2	0.175955	0.0339686	0.911437	0.0384087
LINC01290	0.511164	0.262885	0.993926	0.0479375
AC137932.3	0.548412	0.325396	0.924278	0.0240941
LINC02492	1.74787	1.00455	3.0412	0.0481498
AC008124.1	0.502596	0.264084	0.956524	0.0361405
AC083967.1	1.90573	1.05325	3.44818	0.0330523
LINC00941	1.67555	1.34046	2.0944	5.79259e-06
AL590729.1	0.351961	0.138453	0.894719	0.0282598
AC024075.2	0.659787	0.46943	0.927335	0.0166504
AC048382.2	0.559779	0.352893	0.887953	0.0137094
AC087588.1	2.04946	1.32864	3.16134	0.00117469
AP003555.1	1.54572	1.04595	2.2843	0.0288599
AC021755.3	0.18506	0.0537144	0.637579	0.0075156
AC137630.2	0.269718	0.0760843	0.956149	0.0424165
FAM83A-AS1	1.27353	1.0726	1.5121	0.00578098
AP001021.3	0.406884	0.171771	0.963814	0.0409802
AC099850.3	1.23495	1.02002	1.49518	0.0305339

## Sheet: Supplementary Table S6
Supplementary Table S6: Relative Fractions of tumor-infiltrating immune cells of LUAD patients by the CIBERSORT algorithm.
ID	B cells naive	B cells memory	Plasma cells	T cells CD8	T cells CD4 naive	T cells CD4 memory resting	T cells CD4 memory activated	T cells follicular helper	T cells regulatory (Tregs)	T cells gamma delta	NK cells resting	NK cells activated	Monocytes	Macrophages M0	Macrophages M1	Macrophages M2	Dendritic cells resting	Dendritic cells activated	Mast cells resting	Mast cells activated	Eosinophils	Neutrophils	P-value	Correlation	RMSE
TCGA-38-4626-11A-01R-1758-07	0.0252467	0	0.00172664	0.0394272	0	0.112321	0	0.00252818	0	0	0.00369917	0.0303679	0.0492044	0.355774	0	0.266613	0.00356254	0.0424131	0	0.0489174	0	0.0181994	0.001	0.382173	0.934477
TCGA-44-6148-11A-01R-1858-07	0.125587	0	0.0467998	0.0728699	0	0.223226	0.0126149	0	0	0	0.0503631	0.00904642	0.0448975	0.097826	0.0166002	0.124624	0.0053798	0.00667467	0.115875	0	0.00801798	0.039597	0.002	0.321465	0.948595
TCGA-44-5645-11A-01R-1628-07	0.0957138	0	0.0130959	0.135611	0	0.190103	0	0	0	0	0.0403094	0.0423449	0.044428	0.123615	0.0142654	0.14593	0.00319761	0.00575181	0.121408	0	0	0.0242259	0.001	0.355805	0.935078
TCGA-44-2668-11A-01R-1758-07	0.0802505	0	0.00679715	0.109978	0	0.0841411	0.0157376	0	0	0	0.0168432	0	0.0935452	0.212375	0.00421271	0.23595	0.014698	0.0063678	0.0595664	0	0	0.0595376	0.004	0.309254	0.958434
TCGA-91-6829-11A-01R-1858-07	0.0319427	0	0.0078976	0.0784207	0	0.0381348	0	0.0151509	0.0226955	0	0	0.0357011	0.0403346	0.413953	0.00991266	0.107544	0.0681712	0.0023242	0.0930484	0	0.0082887	0.0264801	0	0.396458	0.923689
TCGA-91-6849-11A-01R-1949-07	0.113461	0	0.0335974	0.0362986	0	0.254377	0	0	0	0	0.0793673	0.0485093	0.0534549	0.0931164	0.0393772	0.0947621	0.00504874	0.0288993	0.0929086	0	0	0.0268219	0.024	0.205673	0.996852
TCGA-50-5935-11A-01R-1858-07	0.0248712	0	0.00159079	0.0554871	0	0.199561	0	0	0	0	0.0601345	0.00220327	0.0411594	0.176005	0.081492	0.201307	0.0291779	0	0.121029	0	0.000683337	0.00529897	0.012	0.261894	0.975942
TCGA-44-6146-11A-01R-1858-07	0.0384411	0	0.00488024	0.190583	0	0.239189	0.0202949	0.0171613	0	0	0.0127805	0.0171643	0.0529112	0	0.0503659	0.186343	0.0113889	0.0101191	0.084797	0	0.0171502	0.0464304	0.017	0.224974	0.992764
TCGA-49-6744-11A-01R-1858-07	0.0470585	0	0.0104783	0.0798465	0	0.146758	0.0011005	0	0	0	0.0366211	0	0.00826196	0.210596	0.000349108	0.230436	0.00377204	0.0442033	0.147245	0	0.0263792	0.0068951	0.003	0.313435	0.954808
TCGA-49-6745-11A-01R-1858-07	0.00508244	0	0.000597352	0.0553732	0	0.210346	0.00571758	0.00192214	0	0	0.0573632	0.0227253	0.0403415	0.101657	0.0722776	0.1991	0.0760917	0	0.119416	0	0.0125397	0.0194496	0	0.421675	0.906429
TCGA-91-6836-11A-01R-1858-07	0.0179598	0	0.00262175	0.132037	0	0.1539	0.0212608	0	0	0	0.0476649	0	0.025737	0.227955	0.00583671	0.247987	0.00901973	0.0199739	0.0487781	0	0.0128295	0.026439	0.001	0.349477	0.941101
TCGA-55-6968-11A-01R-1949-07	0.0544566	0.0393957	0.0183423	0.0823554	0	0.046914	0	0.0456335	0.00731968	0	0	0.0571376	0.0833125	0.293088	0.0174005	0.114121	0.0170444	3.10604e-06	0.102605	0	0.00952801	0.0113425	0.003	0.318975	0.953428
TCGA-44-6778-11A-01R-1858-07	0.0393456	0	0.00327995	0.0540254	0	0.278705	0	0.0111845	0	0	0.00302901	0.0141391	0.0852042	0.0944173	0.0686095	0.0937422	0.0103335	0.0122102	0	0.125642	0.0102521	0.0958801	0.022	0.215937	0.998553
TCGA-55-6982-11A-01R-1949-07	0.0450181	0	0.00474121	0.18608	0	0.21241	0.00218809	0	0	0	0.00759555	0.0157171	0.0487602	0.121616	0.0949682	0.139719	0.0171409	0.0142354	0.0868665	0	0	0.00294345	0.002	0.342122	0.942222
TCGA-55-6984-11A-01R-1949-07	0	0	0	0.0552588	0	0.133434	0	0.00938418	0	0	0	0.0210688	0.0199688	0.138065	0.014973	0.341277	0.0364718	0.0532391	0.107639	0	0.0617299	0.00749026	0.011	0.266481	0.977084
TCGA-55-6981-11A-01R-1949-07	0.0107671	0	0	0.0321363	0	0.135281	0	0.00068643	0	0	0.00653044	0.0221219	0.033739	0.233665	0.0356079	0.311066	0.0317236	0	0.10048	0	0.0296561	0.0165395	0.014	0.239716	0.995098
TCGA-91-6835-11A-01R-1858-07	0.0623294	0	0	0.100798	0	0.155101	0	0.0458762	0	0	0	0.00357039	0.0197296	0.0468834	0.140425	0.23081	0.0415787	0.00511952	0.143909	0	0	0.00387128	0.007	0.284129	0.966833
TCGA-44-6776-11A-01R-1858-07	0.0067814	0	0	0.0756281	0	0.218466	0	0	0	0	0.0658277	0.0295925	0.0258315	0.150812	0.0160957	0.180022	0.00145107	0.118492	0.064641	0	0.0463594	0	0.045	0.165212	1.01745
TCGA-44-2665-11A-01R-1758-07	0.0773988	0	0.0019584	0.0546022	0	0.0845234	0	0.00226202	0.0135042	0	0.0191714	0.027758	0.0882161	0.120229	0.0212648	0.302061	0.00933592	0	0.127965	0	0.0012251	0.0485252	0.013	0.247034	0.982312
TCGA-91-6847-11A-01R-1949-07	0.0710786	0	0.0183326	0.0462569	0	0.136145	0	0.00881328	0	0	0.0244837	0.0112173	0.0424854	0.280297	0	0.217633	0	0.0305701	0.0676048	0	0	0.0450815	0.033	0.185509	1.01661
TCGA-44-3396-11A-01R-1758-07	0.0437824	0	0.00145406	0.0973701	0	0.256209	0.00985618	0	0	0	0.0238082	0	0.0886044	0.114014	0.0570499	0.195101	0.0127411	0.0105906	0.0633192	0	0	0.026101	0.002	0.323629	0.948961
TCGA-50-5931-11A-01R-1858-07	0.00540635	0.0139135	0.000202455	0.0753533	0	0.181459	0	0	0	0	0	0.0795047	0.0102368	0.22003	0.00369207	0.223477	0	0.0848904	0	0.0983181	0	0.00351619	0.017	0.225918	1.00262
TCGA-44-6145-11A-01R-1858-07	0.035343	0	0.0166238	0.0756297	0	0.235596	0.0144838	0	0	0	0.0352066	0.00675819	0.0631159	0.19185	0.00881186	0.134199	0	0.0516452	0.08074	0	0.0109914	0.0390054	0.044	0.165832	1.01375
TCGA-44-6144-11A-01R-1755-07	0.0195913	0	0.0009264	0.059107	0	0.244889	0	0	0	0	0.0340359	6.57285e-05	0.0271474	0.209287	0.0439572	0.204787	0.0705844	0.0218557	0.0474848	0	0.00614932	0.0101326	0.001	0.35998	0.93506
TCGA-55-6970-11A-01R-1949-07	0.0669495	0	0.00664955	0.0764369	0	0.314917	0.0174225	0.000478042	0	0	0.0279344	0	0.049151	0.123977	0.0991709	0.107905	0.00196323	0.0172408	0.0626694	0	0.000995274	0.0261394	0.007	0.281782	0.968434
TCGA-55-6969-11A-01R-1949-07	0.0535153	0.072962	0	0.085741	0	0.143751	0	0.00199121	0	0	0.0508118	0	0.0510859	0.195587	0.0172371	0.198402	0	0.0286669	0.0788258	0	0.000914817	0.0205079	0.014	0.235979	0.985812
TCGA-91-6828-11A-01R-1858-07	0.00555427	0	0.00190421	0.0664547	0	0.252922	0.0149613	0	0	0	0.0863477	0	0.0713876	0.149516	0.0216195	0.129158	0	0.0480075	0.054384	0	0	0.0977835	0.036	0.175844	1.01412
TCGA-49-6742-11A-01R-1858-07	0.0727252	0	0.0730339	0.0462836	0	0.0944429	0	0.0163015	0.00190028	0	0	0.0373176	0.0181909	0.207142	0.013138	0.260944	0.0178799	0	0.116423	0	0	0.0242773	0.002	0.334066	0.946478
TCGA-38-4627-11A-01R-1758-07	0.0425278	0	0.00764342	0.073664	0	0.219984	0	0	0	0.021913	0.0185926	0.00162297	0.107839	0.121958	0.0248593	0.185948	0.012215	0.0453249	0.107853	0	0	0.00805543	0	0.399174	0.916414
TCGA-49-4512-11A-01R-1858-07	0.0392904	0	0.0462195	0.043439	0	0.182905	0.00380483	0	0	0	0	0.0445513	0.00788025	0.0645705	0.078253	0.208592	0.123272	0	0.123665	0	0.0140682	0.0194885	0.002	0.337261	0.941587
TCGA-55-6983-11A-01R-1949-07	0.0139183	0	6.30293e-05	0.0927363	0	0.188876	0	0.00199622	0	0	0.0145512	0.0143885	0	0.250746	0.0683862	0.230702	0.0373236	0	0.0691276	0	0	0.0171853	0.014	0.233685	0.996075
TCGA-49-6761-11A-01R-1949-07	0.0335412	0	0.00253773	0.0783597	0	0.137356	0	0	0	0	0.0970039	0.0326093	0.0302939	0.272581	0.0122937	0.0965245	0.0321871	0.0627004	0.106411	0	0	0.00560137	0.001	0.352119	0.93887
TCGA-55-6975-11A-01R-1949-07	0.141964	0	0.0500628	0.0537292	0	0.201784	0.00632776	0	0	0	0.00221879	0.0210588	0.0525015	0.0976819	0.00445986	0.124029	0	0.0313677	0.137885	0	0.0291426	0.0457869	0.002	0.325194	0.946914
TCGA-44-2655-11A-01R-1758-07	0.0672963	0	0	0.0535567	0	0.229239	0.00359469	0	0	0	0.00678035	0.0135728	0.0339116	0.172089	0.0188663	0.170451	0.014794	0.0265229	0.146507	0	0.042365	0.000453679	0.022	0.215579	0.992457
TCGA-44-2657-11A-01R-1758-07	0.19836	0	0.0513637	0.146188	0	0.0914875	0.0163925	0.0566317	0.0301892	0	0	0.0392139	0.01742	0.0599671	0.0191517	0.115551	0.0429528	0.0245178	0.0711303	0	0	0.0194828	0.001	0.358669	0.934494
TCGA-50-5936-11A-01R-1628-07	0.013856	0	0	0.0657042	0	0.217122	0.00271701	0.00630501	0	0	0.0774889	0.00902564	0.0806728	0.203965	0.00529135	0.129478	0.0137105	0.0593526	0.0380853	0	0.0727073	0.00451792	0.034	0.183599	1.00951
TCGA-50-5932-11A-01R-1755-07	0.0153984	0	0.00886469	0.0570598	0	0.192326	0	0	0	0	0.0640376	0	0.0476437	0.073327	0.000190647	0.28705	0	0.0486302	0.157845	0	0.0420693	0.00555725	0.013	0.252367	0.977288
TCGA-44-2661-11A-01R-1758-07	0.0775773	0	0.00793887	0.0707156	0	0.193486	0.00211388	0.00167108	0.0054231	0	0	0.0126508	0.0156357	0.157804	0.0444951	0.231672	0.0504711	0	0.111273	0	0	0.017073	0.001	0.381415	0.924095
TCGA-49-6743-11A-01R-1858-07	0.0745551	0	0.00901151	0.0804145	0	0.160176	0.00508841	0.0119376	0	0	0	0.0294282	0.0339706	0.157643	0.0182237	0.18204	0.00293836	0.0168135	0.156688	0	0.0467646	0.0143069	0.002	0.333451	0.944
TCGA-55-6971-11A-01R-1949-07	0.035909	0	0.00556396	0.0817671	0	0.186916	0	0	0	0	0.0457656	0	0.0437815	0.203718	0.0314172	0.181578	0.00784434	0.0178398	0.103522	0	0.0355821	0.0187958	0.013	0.246379	0.981964
TCGA-50-6595-11A-01R-1858-07	0.0257776	0	0.00270383	0.092595	0	0.329186	0.0040102	0	0	0	0.0787971	0	0.0277581	0.101181	0.0676154	0.172347	0.0165735	0	0.067699	0	0.0103342	0.00342203	0.003	0.315256	0.954942
TCGA-55-6980-11A-01R-1949-07	0.102594	0	0.0327623	0.0992115	0	0.257544	0.024236	0	0	0	0.0222469	0.0199564	0.021259	0.0781376	0.050084	0.121154	0.0199198	0.000214004	0.1346	0	0	0.016081	0.008	0.27885	0.96659
TCGA-44-2662-11A-01R-1758-07	0.07782	0	0.00830383	0.0753502	0	0.23374	0	0	0	0	0.0344425	0.0368707	0.12506	0	0.0223685	0.175374	0	0.048284	0.0391651	0.0273221	0	0.0958997	0.085	0.110384	1.03615
TCGA-55-6986-11A-01R-1949-07	0.0426713	0	0.00182928	0.0677	0	0.290865	0	0	0	0	0.00588331	0.0187043	0.0262775	0.118323	0.0313895	0.186878	0.00685268	0.044793	0.0620488	0	0.0694987	0.026286	0.033	0.185685	1.00561
TCGA-38-4625-11A-01R-1758-07	0.0377825	0	0.00496599	0.0475733	0	0.107706	0	0.00112489	0	0	0.00700575	0.00952134	0.0958583	0.296692	0	0.187848	0	0.059443	0.0923975	0	0.0201834	0.0318977	0.001	0.351416	0.941786
TCGA-91-6831-11A-02R-1858-07	0.027411	0	0	0.100292	0	0.224298	0.0247638	0.0107946	0	0	0.0217024	0	0.0548458	0.169217	0.0364326	0.127011	0.00154459	0.0563416	0.0562386	0.0050673	0.0294089	0.0546309	0.014	0.240013	0.984616
TCGA-50-5933-11A-01R-1755-07	0.0819498	0	0.0165861	0.0845628	0	0.117984	0.00873949	0	0	0	0.0638553	0	0.0906823	0.10377	0.0174159	0.122028	0	0.108682	0.0589656	0	0	0.124779	0.013	0.250329	0.979151
TCGA-50-5939-11A-01R-1628-07	0.0311418	0.00971075	0	0.0557734	0	0.200776	0.00356324	0	0	0	0.0366916	0	0.106455	0.18027	0.0172206	0.191516	0.00732653	0	0.0594297	0	0.0629295	0.0371953	0.033	0.184918	1.008
TCGA-73-4676-11A-01R-1755-07	0.0271075	0	0.0011973	0.149187	0	0.149301	0.00601563	0	0	0	0.0423754	0.0149221	0.0726006	0.217265	0	0.137052	0.0579914	0.0668715	0.0445703	0	0.00720003	0.00634321	0.002	0.335924	0.945305
TCGA-55-6979-11A-01R-1949-07	0.0665493	0	0.0122227	0.0640622	0	0.201202	0.00110633	0.0422059	0	0	0	0.0197233	0	0.249818	0.0741428	0.180967	0.0134351	0	0.0300502	0	0.0102913	0.0342235	0.013	0.256145	0.983579
TCGA-50-5930-11A-01R-1755-07	0.133358	0	0.0308596	0.147853	0	0.0871468	0	0	0.0208382	0	0.0388206	0.013976	0.10096	0.0992867	0.00674302	0.15598	0.0128358	0.0146985	0.101449	0	0.0170433	0.0181504	0.007	0.290992	0.960677
TCGA-38-4632-11A-01R-1755-07	0.0243942	0	0.00503068	0.0989548	0	0.164136	0.0304373	0	0	0	0.0138162	0.0134177	0.0296488	0.104111	0.0346093	0.261168	0.0318153	0.0186388	0.10623	0	0.0272747	0.0363174	0.001	0.356113	0.934561
TCGA-49-4490-11A-01R-1858-07	0.0443008	0	0.00356874	0.121337	0	0.234925	0.0137856	0	0	0.0031779	0.0793465	0	0.00336172	0.0582565	0.0178765	0.18476	0.0750155	0.0471924	0.0908421	0	0.00176907	0.0204852	0.001	0.344909	0.93944
TCGA-44-3398-11B-01R-1758-07	0.00371418	0	0	0.0833211	0	0.190368	0	0	0	0	0.0880361	0.0317795	0.063093	0.177405	0.034048	0.100639	0.0228468	0.0520296	0.128093	0	0	0.0246269	0.004	0.307515	0.956663
TCGA-44-6777-11A-01R-1858-07	0.0254282	0.00537614	0.0356699	0.119043	0	0.170323	0	0	0	0	0.0185929	0.0157195	0.0598252	0.167743	0.0354422	0.201651	0.0107088	0.0265896	0.081536	0	0	0.0263507	0.017	0.225295	0.989542
TCGA-55-6978-11A-01R-1949-07	0.0209341	0	0.00158161	0.0573118	0	0.210823	0	0	0	0	0.129323	0.00520643	0.0811216	0.139275	0.0364998	0.158173	0.0041646	0.0360821	0.0899869	0	0.00956596	0.0199515	0.007	0.292659	0.962146
TCGA-55-6972-11A-01R-1949-07	0.0802174	0	0.0294235	0.191139	0	0.196469	0	0	0	0	0.0953896	0.0319446	0.0436821	0.0718077	0.0222779	0.150077	0.00293098	0.0160531	0.0563447	0	0	0.0122443	0.008	0.27411	0.974478
TCGA-55-6985-11A-01R-1949-07	0.0736117	0	0.00776707	0.0834757	0	0.172267	0.0186688	0	0	0	0.0108412	0.00546093	0.0438284	0.303436	0.00720759	0.15483	0.0207075	0.0214342	0.0507687	0.000343293	0.018195	0.00715678	0.006	0.294261	0.967016
TCGA-44-6147-11A-01R-1858-07	0.0771417	0	0.0291555	0.0378821	0	0.155469	0.0146327	0	0	0	0.0772051	0	0.0504114	0.203626	0.0114347	0.106686	0	0.0525222	0.0433481	0	0.0203457	0.12014	0.013	0.249949	0.981637
TCGA-MP-A4T8-01A-11R-A24X-07	0.0576673	0	0.0403354	0.0325095	0	0.0122478	0	0.0306871	0.0736784	0	0	0.0114382	0	0.436784	0	0.120892	0	0.154612	0.0243968	0	0	0.00475234	0.001	0.37103	0.941285
TCGA-MP-A4T6-01A-32R-A262-07	0.141931	0	0.0526123	0.0655129	0	0.191302	0	0.0513495	0.0497714	0	0	0.0179688	0	0.275793	0.0480394	0.0558187	0.0107642	0.0008915	0.0360941	0	0	0.00215109	0.002	0.332365	0.949548
TCGA-49-4510-01A-01R-1206-07	0.164893	0	0.310432	0.057532	0	0.0948642	0	0.0321988	0	0	0	0.0450184	0.00675921	0.00311979	0.00420613	0.157048	0.0186174	0.024131	0.0782816	0	0	0.0028987	0	0.520965	0.85642
TCGA-67-3772-01A-01R-0946-07	0.0368013	0	0.139047	0.0665735	0	0.15564	0.0152239	0	0	0.0149787	0	0	0.0334616	0.0386971	0.0235372	0.127577	0.233487	0.0324479	0.0756917	0	0	0.00683654	0.007	0.285055	0.964116
TCGA-69-7763-01A-11R-2170-07	0.138511	0	0.171	0.0781253	0	0.180255	0.0111566	0.020751	0.017873	0	0	0.0203014	0.0212644	0.0860716	0.0184307	0.13681	0.00662078	0.024999	0.0648266	0	0	0.00300447	0	0.424944	0.905014
TCGA-05-4410-01A-21R-1858-07	0.0888193	0	0.279796	0.126458	0	0.0937647	0.0700905	0.0377689	0.00170707	0	0.017952	0	0.00656541	0.0487963	0.0918526	0.0806459	0.0168718	0.000806777	0.0381052	0	0	0	0	0.498382	0.86719
TCGA-95-7039-01A-11R-1949-07	0.155181	0	0.0302164	0.170255	0	0.144984	0	0.00773107	0.00486811	0	0	0.0214168	0	0.165026	0.126008	0.116469	0.00354226	0	0.0543023	0	0	0	0.007	0.292105	0.967521
TCGA-MP-A4TC-01A-11R-A24X-07	0.0542424	0	0.0357213	0.120299	0	0.0992604	0.0670157	0.0262223	0.0201807	0	0.0163188	0	0	0.275411	0.0791409	0.142675	0.0283657	0	0	0.0334194	0	0.00172712	0.02	0.218882	1.00013
TCGA-62-A46S-01A-11R-A24H-07	0.107648	0	0.208979	0.0942734	0	0.143556	0.0174729	0.0140541	0.0290429	0	0	0.0113536	0.0131457	0.0677476	0.074198	0.0848823	0.0707382	0	0.0454562	0	0	0.0174516	0	0.496176	0.86771
TCGA-95-A4VK-01A-11R-A262-07	0.193592	0	0.0460464	0.127391	0	0.19727	0.0230846	0.0616012	0.0260619	0	0	0.013037	0	0.124981	0.079114	0.050675	0	0.01985	0.0372967	0	0	0	0.001	0.362573	0.935729
TCGA-49-AARO-01A-12R-A41B-07	0.173402	0	0.0747082	0.0565802	0	0.138541	0.0224253	0.0419718	0.0163689	0	0.0127241	0	0.00859506	0.226981	0.0338981	0.0943037	0.056255	0.0268299	0.0159259	0	0	0.000489692	0	0.43621	0.899168
TCGA-55-7994-01A-11R-2187-07	0.0309222	0	0.000453848	0.212129	0	0.0483094	0.0876754	0.0285066	0.0239475	0	0.0505672	0	0.00166648	0.154165	0.120089	0.165795	0.0289947	0.0176425	0.0291375	0	0	0	0.005	0.305436	0.960682
TCGA-49-6743-01A-11R-1858-07	0.119609	0	0.150144	0.0899863	0	0.124379	0.0576207	0.0119727	0.00958512	0	0.0288807	0	0	0.183868	0.0797877	0.11603	0	0	0.0236426	0	0	0.00449399	0	0.445194	0.894657
TCGA-78-7149-01A-11R-2039-07	0.184986	0	0.234809	0.101925	0	0.17545	0.00431418	0.0159906	0.00858807	0	0	0.0246134	0	0.052849	0.0648109	0.0555157	0	0	0.0675941	0	0	0.00855369	0	0.534864	0.844269
TCGA-44-7660-01A-11R-2066-07	0.0562435	0	0.0173663	0.089198	0	0.192467	0.00421085	0.0811992	0.0427653	0	0.00185311	0.0160068	0	0.141868	0.104765	0.167855	0.0428988	0.00441587	0.0307044	0	0	0.00618273	0.069	0.133604	1.03358
TCGA-53-7626-01A-12R-2066-07	0.124638	0	0.093957	0.137119	0	0.240227	0	0.0536567	0	0	0	0.00424381	0.0255874	0.065521	0.0575245	0.111456	0.0226438	0.00755723	0.0306766	0.0106995	0	0.0144927	0.002	0.338965	0.945125
TCGA-44-8119-01A-11R-2241-07	0.135673	0	0.139994	0.0560274	0	0.125286	0.0390815	0	0.0141303	0	0.0218043	0.0157217	0	0.267514	0.050355	0.108836	0	0	0.0221638	0	0	0.00341301	0.001	0.353173	0.941738
TCGA-44-2656-01A-02R-0946-07	0.09274	0	0.125654	0.18528	0	0.127441	0.039873	0.031559	0	0	0	0.03328	0.016354	0.0347637	0.0760862	0.123397	0.0263112	0.000964944	0.075649	0	0.00567613	0.00497056	0.001	0.353041	0.937709
TCGA-78-7153-01A-11R-2039-07	0.101168	0	0.133949	0.203172	0	0.118779	0.00540089	0.0301201	0.0340206	0	0	0.0521152	0.0185805	0.0575336	0.0181711	0.109691	0.015702	0.0098826	0.0912779	0	0	0.000436969	0.001	0.347654	0.941963
TCGA-55-6987-01A-11R-1949-07	0.0547898	0.000596408	0.128855	0.221751	0	0.0400069	0.0976206	0.046314	0.0024565	0.0128173	0.0295622	0	0.00102934	0.141108	0.125615	0.0577517	0.00636317	0	0.0273466	0	0	0.00601639	0.003	0.319749	0.955871
TCGA-78-7539-01A-11R-2066-07	0.0498424	0	0.0389356	0.172804	0	0.175459	0.0477714	0.0386366	0.0403908	0	0	0.0238964	0.0134087	0.0416374	0.0638812	0.124558	0.0755363	0.0337211	0.0556727	0	0	0.00384813	0.009	0.272584	0.97106
TCGA-83-5908-01A-21R-2287-07	0.0882616	0	0.0169081	0.282131	0	0.085929	0.161242	0.0319602	0.00382191	0	0.0578233	0	0.00987958	0.0423101	0.0965156	0.0554605	0.0595129	0	0.00824347	0	0	0	0	0.389432	0.922815
TCGA-95-7567-01A-11R-2066-07	0.0929366	0	0.147421	0.119305	0	0.21649	0.0393189	0.0285191	0.0227052	0	0	0.0145977	0	0.0272626	0.0646688	0.172275	0.0221251	0.0196908	0.011136	0	0	0.00154748	0.002	0.326092	0.952762
TCGA-55-7574-01A-11R-2039-07	0.144002	0.0209906	0.112067	0.105139	0	0.245214	0.0775219	0.00560713	0	0	0.00818167	0	0	0.108281	0.0338116	0.0810586	0.00957585	0.0243427	0.0210797	0	0	0.00312676	0	0.403854	0.915205
TCGA-44-7667-01A-31R-2066-07	0.016009	0	0.0224323	0.0756676	0	0.117603	0.0075165	0.0227138	0.000912593	0	0	0.0832026	0.00237055	0.394336	0.0637269	0.181096	0	0	0.0112001	0	0	0.00121269	0.124	0.0914611	1.08196
TCGA-75-6205-01A-11R-1755-07	0.0241502	0	0.00813691	0.0921743	0	0.248773	0.0422636	0.00393061	0.0130271	0	0.0254771	0	0.00178403	0.108576	0.081842	0.258295	0.025027	0	0.0496346	0	0.0120205	0.00488783	0.084	0.112406	1.03877
TCGA-69-8254-01A-11R-2287-07	0.114621	0	0.0576601	0.0865585	0	0.196701	0.00389007	0	0	0.0388781	0	0.00773695	0.0140773	0.0928651	0.102937	0.124792	0.0453727	0.0111096	0.1028	0	0	0	0.008	0.276091	0.968559
TCGA-44-A47G-01A-21R-A24H-07	0.0463209	0.0130495	0.109252	0.147489	0	0.18806	0.0803987	0	0	0	0	0	0.00925566	0.11596	0.0500067	0.113696	0.0555641	0.00983964	0.0480304	0	0	0.0130772	0.003	0.318632	0.950823
TCGA-44-2668-01A-01R-A278-07	0.0399792	0	0.0273525	0.0255901	0	0.131243	0.0931045	0	0	0	0.0240941	0.0118564	0	0.281701	0.0580005	0.0765807	0.00181123	0.00923289	0	0.17035	0.00219892	0.0469045	0.013	0.251987	0.990765
TCGA-44-6775-01C-02R-A277-07	0.124223	0	0.0200707	0	0	0.366296	0.0242529	0	0	0	0	0.0323056	0.0137076	0	0	0.152913	0.0217819	0.0594767	0.122841	0	0.0554832	0.00664888	0.022	0.212325	0.993486
TCGA-78-7163-01A-12R-2066-07	0.139974	0	0.123802	0.228135	0	0.216491	0.0129081	0.036672	0.0208678	0.011508	0	0.0124515	0.00798248	0.0190497	0.0307723	0.0605182	0.0207628	0.0249746	0.031348	0	0	0.00178273	0.001	0.353502	0.945838
TCGA-91-A4BC-01A-11R-A24H-07	0.0905648	0	0.117384	0.350636	0	0.0459198	0.154397	0.0351407	0.00389216	0	0	0.0166658	0.00657258	0.0395187	0.0316167	0.0595709	0.0018048	0	0.0427097	0	0	0.00360656	0.002	0.338761	0.950607
TCGA-55-5899-01A-11R-1628-07	0.0354285	0	0.0035747	0.091774	0	0.127436	0.0746398	0.0305449	0.0270149	0	0.0396822	0	0	0.280751	0.0594587	0.187182	0.00243737	0	0.0400754	0	0	0	0.069	0.133607	1.0382
TCGA-J2-A4AD-01A-11R-A24H-07	0.189061	0	0.0991071	0.0855418	0	0.161168	0	0.0115077	0.000332352	0	0	0.0102439	0.0148849	0.141626	0	0.159234	0	0.0681808	0.0591124	0	0	0	0.001	0.379078	0.926455
TCGA-69-7974-01A-11R-2187-07	0.0670089	0	0.025556	0.0947552	0	0.170989	0.0424128	0.0256755	0	0	0	0.0396596	0.0241561	0.0996826	0.043359	0.192255	0.0949435	0.0148648	0.0564719	0	0	0.00820991	0.013	0.256206	0.974335
TCGA-69-7980-01A-11R-2187-07	0.0421125	0	0.00438865	0.150175	0	0.172287	0.0829001	0.0722955	0.0193127	0	0	0.00267517	0.0432005	0.0510349	0.119132	0.15832	0.00502406	0.00305869	0.0588076	0	0	0.0152769	0.014	0.240334	0.987186
TCGA-05-4417-01A-22R-1858-07	0.0570361	0	0.107303	0.0701541	0	0.201639	0.0969047	0.0384298	0.023989	0	0	0.017809	0.0149603	0.122724	0.0255639	0.0834367	0.0647949	0.0400266	0.0236301	0	0	0.0115978	0.003	0.311498	0.953788
TCGA-75-5122-01A-01R-1755-07	0.0120468	0	0.00448157	0.306194	0	0.0949976	0.0403931	0.0246102	0.00142224	0	0	0	0.0279909	0	0.0510645	0.268827	0.11457	0	0	0.0368246	0.0139427	0.00263441	0	0.401212	0.915664
TCGA-05-5425-01A-02R-1628-07	0.0858546	0	0.0766855	0.17248	0	0.0582198	0.10634	0.0107735	0.00359724	0.000554144	0	0.00794824	0	0.0705583	0.123087	0.145719	0.0293896	0.0101988	0.0675703	0	0.000895047	0.0301292	0.006	0.29866	0.959258
TCGA-44-6146-01A-11R-1755-07	0.0308405	0	0.0262193	0.159604	0	0.315092	0.0139525	0.0134082	0	0	0.0132649	0	0.0276952	0.0166153	0.0865239	0.0918654	0.101979	0	0.0692025	0	0	0.033738	0.109	0.0988652	1.04741
TCGA-67-3770-01A-01R-0946-07	0.0843935	0	0.010927	0.0619528	0	0.245955	0.0201656	0.0221724	0	0.048166	0	0	0	0.0670528	0.0620987	0.204073	0.027128	0.0484355	0.0740162	0	0	0.0234634	0	0.390912	0.919627
TCGA-MP-A4T4-01A-11R-A262-07	0.0294928	0	0.0405963	0.178666	0	0.175166	0.0672647	0.0476326	0.0399199	0	0.0231679	0	0	0.130039	0.109578	0.113002	0.00981221	0	0.0353249	0	0	0.000337577	0.08	0.118816	1.0434
TCGA-05-4403-01A-01R-1206-07	0.168731	0	0.0279316	0.0209871	0	0.169522	0	0.0062207	0.00486265	0	0	0.0244836	0.0347092	0.184527	0.0561521	0.157031	0.0281133	0	0.112978	0	0.00375064	0	0.001	0.362301	0.932393
TCGA-97-7938-01A-11R-2170-07	0.128052	0	0.0482089	0.137745	0	0.155425	0.0273531	0.0276632	0	0	0	0.00749528	0.0010384	0.12402	0.0532984	0.0884653	0.0877448	0.00995968	0.0693377	0	0.0223845	0.011809	0.012	0.262373	0.972908
TCGA-62-A46P-01A-11R-A24H-07	0.147419	0	0.18162	0.0788174	0	0.109769	0.00134038	0.0444452	0.00835043	0	0	0.0288945	0	0.0730094	0.0109994	0.222082	0	0.0408231	0.0396288	0	0	0.0128007	0	0.466498	0.883737
TCGA-NJ-A4YF-01A-12R-A262-07	0.189671	0	0.07691	0.0687973	0	0.0953082	0	0.0309575	0.0278124	0	0.0223757	0	0	0.31301	0.0393193	0.105056	0	0	0	0.0229453	0	0.00783786	0	0.413627	0.911983
TCGA-50-5055-01A-01R-1628-07	0.121513	0.0434115	0.120787	0.152096	0	0.084095	0.0247228	0.0362333	0.0586334	0.004872	0	6.74548e-05	0	0.136853	0.0434399	0.0793047	0.0497682	0.0087529	0.0354506	0	0	0	0	0.452665	0.890913
TCGA-44-6776-01A-11R-1858-07	0.0528016	0	0.0888939	0.094617	0	0.272694	0.0160608	0.0444775	0	0	0	0.0237792	0.0266734	0.0245283	0.0377959	0.0715688	0.117797	0.0434809	0.0792382	0	0	0.00559373	0.014	0.242032	0.982506
TCGA-62-8399-01A-21R-2326-07	0.138309	0	0.106829	0.111598	0	0.151893	0.00922181	0.0210348	0	0	0.0133174	0.0164182	0.0459463	0.0494755	0.0541045	0.108512	0.0103309	0.0600255	0.0725229	0	0.0137558	0.016707	0.002	0.339595	0.942443
TCGA-64-5775-01A-01R-1628-07	0.0499956	0	0.0215187	0.0526642	0	0.139696	5.80516e-06	0.0151988	0.029134	0	0	0.0267926	0.0214974	0.262688	0.0405823	0.315694	0	0	0	0.00505789	0	0.019475	0.044	0.165743	1.03322
TCGA-86-8672-01A-21R-2403-07	0	0.00603902	0.0514284	0.280728	0	0.0239039	0.123902	0.0494718	0.0312533	0	0.0175364	0	0.00647738	0.142556	0.0565793	0.167904	0.020572	0	0.021648	0	0	0	0.08	0.118944	1.03894
TCGA-64-1677-01A-01R-0946-07	0.073771	0	0.169417	0.11355	0	0.0807715	0.170733	0.0475642	0.00645123	0.0235297	0	0	0	0.0946552	0.130134	0.0602185	0.00888163	0.00467643	0.0118742	0	0	0.00377219	0.001	0.362672	0.936479
TCGA-93-A4JO-01A-21R-A24X-07	0.138415	0	0.0655156	0.110042	0	0.222612	0.00420113	0.0290107	0.0268971	0	0.00591898	0.00019265	0	0.130028	0.0833439	0.140337	0.00674885	0	0.033049	0	0	0.00368809	0.002	0.336209	0.94608
TCGA-NJ-A4YP-01A-11R-A262-07	0.0747886	0	0.0910095	0.0882227	0	0.179879	0.0281407	0.040148	0.0193907	0.00934359	0	0.0437857	0	0.15966	0.0530252	0.137157	0.0054005	0.0446238	0.0112995	0	0	0.0141251	0.004	0.308146	0.957493
TCGA-05-4389-01A-01R-1206-07	0.0438473	0	0.00308091	0.257451	0	0.0501144	0.0746603	0.0225076	0.0494681	0	0	0.000122221	0	0.0826356	0.0998444	0.126268	0.115275	0.00500343	0.0652288	0	0	0.00449258	0.008	0.273781	0.970798
TCGA-97-8171-01A-11R-2287-07	0.0769476	0	0.0676375	0.0154105	0	0.126928	0	0.0339962	0	0	0	0.0148602	0	0.315128	0.0113369	0.250194	0.0113801	0.0293215	0.0467618	0	0	9.73517e-05	0.006	0.300125	0.969488
TCGA-05-4425-01A-01R-1755-07	0.0218797	0	0.00233689	0.0491267	0	0.202167	0.025116	0.0133858	0.00483506	0	0	0.0129117	0.000579309	0.213127	0.0595138	0.245576	0.133206	0	0.0162379	0	0	0	0	0.573072	0.828684
TCGA-44-6147-01B-06R-A277-07	0.225803	0.0129115	0.0125201	0	0	0.447275	0.0240639	0	0	0.000708485	0	0.00174349	0	0	0.0364705	0.113581	0	0.0634778	0.0305475	0	0.0291961	0.00170216	0.004	0.30723	0.964278
TCGA-91-6835-01A-11R-1858-07	0.0354801	0.042831	0	0.144842	0	0.196732	0.0393084	0.0268485	0.0405821	0	5.6525e-05	0	0	0.221695	0.0764946	0.117571	0.0320133	0	0.0255441	0	0	0	0	0.510539	0.862027
TCGA-55-1592-01A-01R-0946-07	0.100641	0	0.0937295	0.050825	0	0.124731	0.00626992	0.00437643	0.00926834	0	0.0219884	0.00173896	0.0505872	0.22537	0.0450746	0.117034	0.0857646	0	0.0552612	0	0.00274349	0.00459561	0.001	0.347067	0.939697
TCGA-69-7760-01A-11R-2170-07	0.0677426	0	0.0179993	0	0	0.11133	0.00904496	0.0473177	0.0192378	0	0	0	0.00913675	0.183782	0	0.107635	0	0.368003	0.0514547	0	0	0.00731549	0.03	0.18972	1.02816
TCGA-64-5778-01A-01R-1628-07	0.0722202	0	0.101804	0.230631	0	0.100683	0.112294	0.0253891	0.0488926	0.000959159	0	0	0	0.070004	0.129312	0.0806206	0	0	0.0271894	0	0	0	0.003	0.31648	0.958506
TCGA-55-8620-01A-11R-2403-07	0.0203041	0.0156489	0.0669337	0.139616	0	0.13367	0.0337055	0.0332738	0.0342745	0	0	0.0186668	0	0.212539	0.106084	0.102257	0.0117454	0	0.0712819	0	0	0	0.039	0.173371	1.01593
TCGA-53-7813-01A-11R-2170-07	0.131183	0	0.352864	0.169177	0	0.0407728	0.132876	0.0257351	0.00976887	0	0	0.0175729	0.0131925	0.0284724	0.0347242	0.0149636	0.00360386	0.00434667	0.0207465	0	0	0	0	0.480858	0.892148
TCGA-55-6982-01A-11R-1949-07	0.0121174	0.0398182	0.0457316	0.0659187	0	0.103404	0.0180804	0.0405722	0.0290432	0	0	0.0148309	0	0.209605	0.121828	0.163394	0.0550084	0.0161768	0.0604147	0	0	0.00405578	0.041	0.170861	1.01728
TCGA-55-A491-01A-11R-A24H-07	0.1291	0	0.205019	0.102636	0	0.04702	0.0385459	0.0186638	0.0288893	0	0	0.0319577	0.00386042	0.201122	0.0655494	0.0552404	0.0147281	0	0.0510427	0	0	0.00662517	0	0.472568	0.880679
TCGA-55-8094-01A-11R-2241-07	0.112964	0	0.0636667	0.116059	0	0.0658955	0.0227123	0.0796478	0	0	0	0.0380013	0	0.10503	0	0.0995103	0	0.250387	0.0433132	0	0	0.00281271	0.15	0.0805355	1.0564
TCGA-62-A46R-01A-11R-A24H-07	0.112688	0	0.019853	0.0967906	0	0.215835	0.0317172	0	0.0215049	0	0	0.0568547	0.0571329	0.0431436	0.00180727	0.103146	0.00962868	0.094715	0.134714	0	0	0.000469943	0.014	0.242127	0.981027
TCGA-78-7542-01A-21R-2066-07	0.0670831	0	0.0475011	0.1039	0	0.0996364	0.055604	0.0453037	0.0396177	0	0.0269606	0.00865063	0.00422287	0.0794893	0.152867	0.0715924	0.0541934	0.0998899	0.0434879	0	0	0	0.024	0.206704	1.00618
TCGA-86-8073-01A-11R-2241-07	0.0326644	0	0.00525449	0.0876171	0	0.220358	0	0.0295002	0.0160026	0	0	0.0120748	0.113365	0.0744028	0.0683562	0.233097	0.0533868	0	0.0528232	0	0	0.00109707	0.033	0.184651	1.00603
TCGA-49-AAR9-01A-21R-A41B-07	0.0476179	0	0.0097652	0.136453	0	0	0.00122956	0.0920912	0.0236081	0.0584017	0	0.0331627	0	0.430682	0.0694327	0.0459424	0	0.0454218	0	0	0.00507117	0.00112016	0.001	0.353891	0.948481
TCGA-91-6848-01A-11R-1949-07	0.0667315	0	0.0960111	0.093644	0	0.240799	0.0497924	0	0	0	0.00854709	0.00463304	0.00440252	0.16121	0.109325	0.120595	0.0177073	0	0.0193971	0	0	0.00720419	0.013	0.253073	0.982769
TCGA-05-4424-01A-22R-1858-07	0.0858699	0	0.0521689	0.0725464	0	0.208008	0.0310216	0.0165507	0.00038149	0	0.00627388	0	0.0372521	0.122352	0.0915106	0.187363	0.0314037	0.00616798	0.0450356	0	0	0.00609343	0.006	0.29677	0.959752
TCGA-55-7227-01A-11R-2039-07	0.055223	0	0.00161258	0.0689861	0	0.186147	0.00154691	0.00373953	0.0662184	0	0	0.0532952	0.0093737	0.119765	0.0903763	0.091979	0.142745	0.00529571	0.0991919	0	0	0.00450484	0.018	0.222821	0.989847
TCGA-55-A48Z-01A-12R-A24X-07	0.0680816	0	0.208677	0.0729786	0	0.110088	0.00833863	0.0146352	0.0525505	0	0.00743043	0.00255081	0	0.204895	0.0639308	0.131105	0.0306959	0	0.0240429	0	0	0	0	0.469636	0.882195
TCGA-MN-A4N4-01A-12R-A24X-07	0.143868	0	0.0861701	0.0403885	0	0.0473729	0.0224361	0.0204213	0.0245118	0.0139366	0	0	0	0.420956	0.0313305	0.102493	0	0	0.0424765	0	0	0.00363952	0.001	0.376817	0.935453
TCGA-49-6744-01A-11R-1858-07	0.108499	0	0.087516	0.112003	0	0.224389	0.0244495	0.00600349	0.00818065	0	0	0	0.0197819	0.0690485	0.0443554	0.0868106	0.0876567	0.0471222	0.0677086	0	0	0.00647552	0.001	0.354972	0.935167
TCGA-73-4676-01A-01R-1755-07	0.0141941	0	0	0.079673	0	0.14288	0.0157726	0	0.00692032	0	0	0	0.0608622	0.171075	0	0.284114	0.00637776	0.074567	0.115371	0	0	0.0281932	0.004	0.307091	0.958531
TCGA-38-4630-01A-01R-1206-07	0.0961305	0	0.0284695	0.13209	0	0.223341	0.00924384	0.00166022	0	0	0.0149351	0	0	0.228079	0.095118	0.147187	0.0131752	0	0	0.0105702	0	0	0.024	0.206507	1.00752
TCGA-75-6207-01A-11R-1755-07	0.0321137	0	0.00532893	0.0551849	0	0.255565	0.0104204	0.0262586	0.00909261	0	0.00900652	0	0.0464083	0.164432	0.0223537	0.17705	0.0159012	0.0868739	0.0516906	0	0	0.0323191	0.055	0.151756	1.02154
TCGA-86-A4P7-01A-11R-A24X-07	0.100079	0	0.142824	0.114169	0	0.150094	0.0113754	0.0532265	0.0084648	0	0.0047898	0.0185963	0.00587052	0.140458	0.0270856	0.165301	0.0139233	0	0.0401484	0	0	0.00359502	0.001	0.386845	0.922925
TCGA-05-4405-01A-21R-1858-07	0.174884	0	0.144102	0.0172403	0	0.0997385	0.0146468	0	0.02775	0	0.0154838	0	0	0.293711	0.00392979	0.13407	0	0.00732322	0.0668981	0	0	0.000222223	0	0.416221	0.912047
TCGA-75-7027-01A-11R-1949-07	0.0898332	0	0.0586484	0.0831385	0	0.150758	0.0578636	0.0269318	0.0472101	0	0.0323121	0	0.00490365	0.186534	0.0629582	0.120099	0.0283341	0.015191	0.0352846	0	0	0	0.022	0.216477	0.993823
TCGA-97-7553-01A-21R-2039-07	0.0681018	0	0.0394157	0.10556	0	0.141069	0.0254161	0	0	0	0.00454103	0	0.0191967	0.260449	0.0485455	0.141322	0.058566	0	0.054922	0	0.00226059	0.0306353	0.012	0.258868	0.979186
TCGA-49-6761-01A-31R-1949-07	0.0756218	0	0.0453488	0.146158	0	0.172438	0.0676065	0.0421299	0.00888969	0.0302552	0	0.0322053	0	0.122807	0.0888299	0.11344	0.00817095	0.0206262	0.0233261	0	0	0.0021465	0.014	0.239103	0.988951
TCGA-05-4382-01A-01R-1206-07	0.0374752	0	0.0739029	0.0477317	0	0.163557	0.0451923	0.00385575	0.0140466	0	0	0.00639532	0	0.202492	0.0571865	0.295885	0.00494795	0	0.0205909	0	0	0.0267418	0.043	0.167286	1.02161
TCGA-NJ-A4YG-01A-22R-A262-07	0.0499032	0	0.0616108	0.0643366	0	0.161776	0.0066072	0.0784075	0.0137059	0	0	0.0470732	0.0144173	0.0496541	0.0328537	0.165011	0.135221	0.0309389	0.0778363	0	0	0.0106471	0.006	0.301835	0.955577
TCGA-78-8662-01A-11R-2403-07	0.119567	0	0.0275162	0.122126	0	0.138165	0.0211201	0.11781	0	0	0	0.0276346	0.0046796	0.146259	0.114957	0.122768	0.0189678	0	0.0184301	0	0	0	0.067	0.136083	1.03475
TCGA-44-7672-01A-11R-2066-07	0.0359161	0.017936	0.0822739	0.0956786	0	0.17214	0.0723388	0	0.0497844	0	0	0.0353496	0.00979327	0.116965	0.0655355	0.107455	0.0566284	0.0131303	0.0645419	0	0	0.00453271	0.018	0.22363	0.988324
TCGA-55-8619-01A-11R-2403-07	0.056722	0.0305613	0.0497874	0.162659	0	0.115516	0.00709147	0.0456039	0.0299848	0	0	0.0269915	0.00833159	0.110888	0.0363423	0.205224	0.0174076	0.00426327	0.058855	0	0	0.0337714	0.007	0.280853	0.966767
TCGA-50-5939-01A-11R-1628-07	0.000126069	0.0692545	0.070706	0.028425	0	0.217686	0.0379591	0.00539699	0.00997778	0	0.01355	0	0.0099077	0.25767	0.0612883	0.160161	0.00318779	0.0115567	0.02462	0.0018598	0	0.0166675	0.026	0.200372	1.00605
TCGA-97-8552-01A-11R-2403-07	0.0284507	0.0433816	0.000307947	0.0719186	0	0.209227	0.00526263	0.0154063	0.00502339	0	0.022404	0	0.0561346	0.0336623	0.0284167	0.204915	0.177027	0.0186186	0.0750574	0	0	0.00478555	0.001	0.345532	0.938558
TCGA-55-7726-01A-11R-2170-07	0.107713	0	0.0843447	0.0548607	0	0.206682	0	0.0109765	0	0	0	0	0	0.0706344	0.0655077	0.0890675	0.258877	0	0	0.0359789	0.00166591	0.0136916	0.007	0.282588	0.966932
TCGA-L9-A5IP-01A-21R-A39D-07	0.0946661	0	0.177518	0.204562	0	0	0.0879403	0.0643819	0.0122496	0	0	0.0495922	0.00634248	0.121818	0.0267198	0.0368758	0	0.0117742	0.045849	0	0.0162875	0.0434231	0.001	0.37176	0.931792
TCGA-55-7995-01A-11R-2187-07	0.0410154	0.00396252	0	0.169625	0	0.11626	0.0378539	0.0332609	0.0415881	0.0179435	0	0	0.0159312	0.325055	0.120046	0.0630374	0	0	0.0144218	0	0	0	0	0.552311	0.835717
TCGA-91-6847-01A-11R-1949-07	0.0551202	0	0.0126903	0.124951	0	0.129029	0	0.0434737	0.0160809	0	0	0.142346	0.000867185	0.194762	0.0748046	0.0499009	0.0597821	0	0.0903063	0	0.00588491	0	0.382	0.0218729	1.08549
TCGA-64-1681-01A-11R-2066-07	0.0368506	0.0151413	0.027098	0.0272096	0	0.186113	0	0.0197144	0.029045	0	0.00814723	0	0.0098326	0.109479	0.125954	0.0669612	0.213826	0.0292361	0.0879157	0	0	0.00747573	0.006	0.293301	0.96178
TCGA-73-4659-01A-01R-1206-07	0.0660345	0	0.0840625	0.0314419	0	0.142488	0	0	0	0	0.00352983	0.00407612	0.00713348	0.151598	0.0055981	0.294837	0.0526583	0.0381936	0.0651807	0	0	0.0531686	0.002	0.332023	0.947058
TCGA-86-A4P8-01A-11R-A24X-07	0.0658101	0	0.00783496	0.109677	0	0.32283	0.0116084	0	0	0	0.0135231	0.0199706	0.0187383	0.114368	0.0383051	0.178349	0.0098549	0	0.0858472	0	0	0.00328306	0.001	0.347039	0.940189
TCGA-50-5045-01A-01R-1628-07	0.0615484	0	0.0661888	0.0881907	0	0.173921	0.0399964	0.0711801	0.0270395	0.0021988	0	0.00844428	0.0100093	0.0259134	0.0819786	0.123412	0.117829	0.0188849	0.0784042	0	0	0.00486092	0.023	0.208887	0.993379
TCGA-44-5643-01A-01R-1628-07	0.153788	0	0.0242401	0.157106	0	0.137618	0.0976714	0.00311622	0	0	0.0140783	0	0.0126535	0.12289	0.0943193	0.0986979	0.0396908	0.0148288	0.029302	0	0	0	0.002	0.335292	0.944388
TCGA-97-A4M7-01A-11R-A24X-07	0.0404236	0.0168921	0	0.0627438	0	0.251754	0	0.0224483	0.0619901	0	0	0.0821617	0.0499144	0.0356137	0.0435983	0.12125	0.0823553	0.00744569	0.118271	0	0	0.00313866	0.07	0.129563	1.02854
TCGA-86-8056-01A-11R-2241-07	0.160791	0	0.00367623	0.0664195	0	0.202548	0.0061445	0.00153991	0.0168907	0	0	0.0307217	0.030121	0.0804228	0.0441152	0.148098	0.0691755	0.0134484	0.109358	0	0.00782503	0.00870612	0.007	0.280246	0.964732
TCGA-50-5066-01A-01R-1628-07	0.0194272	0.0047208	0.0849359	0.153096	0	0.0833356	0.137589	0.0285971	0	0.0183638	0.000155119	0	0.00236448	0.088029	0.0817524	0.181115	0.0706326	0	0.0396332	0	0.00568279	0.000569701	0.023	0.208416	0.993649
TCGA-L4-A4E5-01A-11R-A24X-07	0.107195	0	0.0335821	0.110949	0	0.181441	0.00340271	0.0331167	0.0441488	0	0	0.0433492	0	0.221205	0.0646842	0.130102	0.00583992	0	0.0209843	0	0	0	0.028	0.192581	1.01128
TCGA-67-3773-01A-01R-0946-07	0.0820307	0	0.0645822	0.0758087	0	0.175655	0.0106614	0.0428934	0.011447	0.00173055	0	0.0299789	0.0012611	0	0.0848159	0.147033	0.158554	0	0.11091	0	0	0.00263831	0.001	0.344906	0.938628
TCGA-78-7146-01A-11R-2039-07	0	0.0255922	0	0.0335928	0	0.209706	0.107904	0	0	0	0	0.00526406	0	0.22688	0.0825577	0.189041	0.0305998	0.0410834	0	0.0424206	0	0.00535909	0.017	0.226347	0.997018
TCGA-86-8671-01A-11R-2403-07	0.0920126	0	0.0516672	0.128319	0	0.186362	0.012023	0.0511208	0.0582553	0	0.00813192	0.00233325	0	0.152704	0.104927	0.0864232	0.0135129	0	0.0494301	0	0	0.00277811	0.001	0.362255	0.934082
TCGA-62-A472-01A-11R-A24H-07	0.0653695	0	0.0282788	0.166139	0	0.143631	0.027331	0.0494768	0.0235594	0	0	0.0479918	0.00878476	0.0348561	0.0830626	0.116624	0.101793	0.00416208	0.0970454	0	0	0.00189461	0.013	0.245502	0.981277
TCGA-78-7152-01A-11R-2039-07	0.0478141	0.048764	0.0828465	0.130863	0	0.193486	0.0172799	0.0572594	0.0427629	0	0	0.0289991	0	0.112469	0.0639991	0.0659372	0.0491384	0	0.0519681	0	0	0.00641268	0.002	0.324662	0.950564
TCGA-44-7659-01A-11R-2066-07	0.0855317	0	0.162059	0.0528861	0	0.183826	0	0.0344675	0.029852	0	0	0.028919	0.00838655	0.0639991	0.0274225	0.124035	0.078802	0.0438119	0.0715737	0	0	0.00442757	0	0.393178	0.919161
TCGA-05-5715-01A-01R-1628-07	0.0668475	0	0.0219594	0.0488825	0	0.0623912	0	0.0114202	0.0244209	0	0	0	0	0.472094	0.0214607	0.20378	0	0	0.0577049	0	0	0.00903927	0	0.457471	0.894479
TCGA-55-A48Y-01A-11R-A24H-07	0.101089	0	0.176164	0.0500177	0	0.112808	0.0285785	0.0283716	0.028488	0.00622476	0	0.0185426	0	0.283187	0.0370238	0.080236	0	0.0109727	0.0232219	0	0	0.015074	0	0.393894	0.922584
TCGA-86-8054-01A-11R-2241-07	0.0420605	0	0.0011703	0.09223	0	0.222907	0.0492053	0.0196955	0	0	0.0312194	0	0.0082479	0.134904	0.0404662	0.145011	0.111471	0.0130013	0.067343	0	0	0.0210676	0.071	0.12792	1.02618
TCGA-44-2655-01A-01R-0946-07	0.142627	0	0.0957405	0.0350948	0	0.187644	0.0204053	0.037933	0.0179996	0	0	0.0145457	0.0053695	0.0329795	0.0262278	0.159421	0.141206	0.0058259	0.0559565	0	0.0139235	0.00710059	0	0.389174	0.920553
TCGA-78-7220-01A-11R-2039-07	0.161315	0	0.0231395	0.17715	0	0.114188	0.0477643	0.108448	0	0	0	0.019179	0.0018579	0.106778	0.0595747	0.078286	0.0513845	0	0.0413893	0	0.00417054	0.00537629	0.014	0.240489	0.987348
TCGA-91-6836-01A-21R-1858-07	0.0252962	0	0.0650617	0.148206	0	0.191427	0.102255	0.0333195	0	0	0	0.0254807	0.0105899	0.13793	0.0356962	0.115772	0.0379362	0.0321294	0.00599816	0.0130865	0	0.0198161	0.052	0.155237	1.01997
TCGA-05-4420-01A-01R-1206-07	0.236756	0	0.20363	0.0447447	0	0.124083	0	0	0.0242576	0	0	0.00888427	0	0.0411424	0.0144489	0.140529	0	0.00402816	0	0.013899	0	0.143598	0	0.461691	0.890856
TCGA-38-6178-01A-11R-1755-07	0.103581	0	0.0538459	0.0656345	0	0.206209	0	0.0143549	0.0164382	0	0	0.0182286	0.0196159	0.0804505	0.0516035	0.153977	0	0.072205	0.141106	0	0	0.00274933	0.008	0.274982	0.967438
TCGA-78-8640-01A-11R-2403-07	0.0525439	0	0.0584687	0.138996	0	0.126474	0.0287882	0.0807124	0.0114389	0	0.021384	0.0131898	0.00762488	0.216038	0.0904464	0.109711	0.00686943	0	0.0373144	0	0	0	0.027	0.197577	1.00675
TCGA-67-3774-01A-01R-0946-07	0.0842445	0	0.117323	0.0991884	0	0.216204	0	0.0203458	0.00457861	0	0	0.0566146	0.0246637	0.0204705	0.0653976	0.14872	0.0201278	0.0222695	0.0895843	0	0	0.0102675	0.001	0.351191	0.937716
TCGA-86-7701-01A-11R-2170-07	0.122347	0	0.239614	0.0766435	0	0.237908	0.0478744	0.0290675	0.0314097	0	0.0136422	0	0	0.0541308	0.0431318	0.0487503	0.0262694	0.0114619	0.0161509	0	0	0.00159788	0	0.423095	0.911817
TCGA-55-A48X-01A-11R-A24H-07	0.109873	0.156196	0.0529149	0.0757182	0	0.219175	0	0.0217119	0.0626425	0	0	0.0142672	0	0.104976	0.0335001	0.0717902	0.0320825	0	0.0379058	0	0	0.00724692	0	0.409945	0.91265
TCGA-55-8614-01A-11R-2403-07	0	0.0184006	0.0447319	0.088701	0	0.134157	0.0187296	0.0352312	0.0260963	0	0	0.0501582	0	0.272436	0.100604	0.0966616	0.0230638	0.0176962	0.0621449	0	0	0.011188	0.105	0.100171	1.05087
TCGA-44-A4SS-01A-11R-A24X-07	0.0382305	0	0.00673755	0.151912	0	0.266878	0.0980015	0	0	0	0.0343472	0	0.00156096	0.0912457	0.0750244	0.174373	0.0180222	0.00171508	0.0400072	0	0	0.00194477	0.027	0.198775	1.00601
TCGA-MP-A4SV-01A-11R-A24X-07	0.0468538	0	0.129579	0.133785	0	0.144733	0.072772	0.0265616	0.0638469	0	0.0403153	0	0	0.111962	0.0911868	0.092559	0.00506232	0.0103217	0.0281276	0	0	0.00233393	0.008	0.277689	0.97292
TCGA-97-8547-01A-11R-2403-07	0.00549325	0.00174809	0.00289957	0.0185721	0	0.0783621	0	0.038925	0.0495147	0	0.0188892	0	0	0.491743	0	0.15728	0.00856011	0.101819	0.026193	0	0	0	0	0.398824	0.932552
TCGA-O1-A52J-01A-11R-A262-07	0.00749457	0.0143949	0	0.00854021	0	0.0843826	0	0	0.0148493	0	0	0.036734	0.205737	0.0503705	0	0.384737	0.0222244	0.0746025	0.0934014	0	0.00253104	0	0.019	0.222497	0.998815
TCGA-44-6145-01A-11R-1755-07	0.103938	0	0.135686	0.191098	0	0.12745	0.102677	0.00832138	0.00530036	0	0.00309188	0.0125935	0.00634043	0.0449215	0.0827937	0.0793852	0.00332027	0.0225195	0.0472293	0	0	0.0233339	0	0.414719	0.909539
TCGA-64-1678-01A-01R-0946-07	0.152238	0	0.291731	0.108307	0	0.0388452	0.148391	0	0	0	0.0407846	0	0	0.021855	0.0178137	0.080821	0.0682976	0.00910808	0.01977	0	0	0.00203807	0	0.477145	0.882989
TCGA-49-4505-01A-01R-1206-07	0.125071	0	0.0710745	0.136261	0	0.109558	0.0188336	0.0318422	0.0188081	0	0	0.0436365	0.0233506	0.0259733	0.0642732	0.11611	0.0753999	0.0228933	0.102755	0	0	0.0141584	0	0.396155	0.917315
TCGA-44-7671-01A-11R-2066-07	0.209826	0	0.101064	0.0630098	0	0.117666	0	0.0713312	0.0152716	0	0	0.00339214	0	0.151532	8.93083e-05	0.164732	0	0.0552322	0.0430741	0	0.00181877	0.00195959	0	0.397833	0.918367
TCGA-44-2665-01A-01R-0946-07	0.00356461	0	0.00676339	0.0171491	0	0.236582	0.0143958	0	0	0	0.00538646	0	0.00409302	0.23697	0.00861246	0.21648	0.136319	0.0533972	0.0570874	0	0	0.00320019	0.014	0.239331	0.993215
TCGA-49-AARR-01A-11R-A41B-07	0.161334	0	0.112862	0.111656	0	0.128934	0	0.0473382	0.0184461	0	0	0.0608183	0.0118187	0.0803259	0.0156193	0.104192	0	0.00957305	0.130811	0	0	0.00627096	0	0.410998	0.911223
TCGA-55-8097-01A-11R-2241-07	0.106329	0	0.0747142	0.0696289	0	0.240736	0.00840436	0.0281229	0.0386323	0	0	0.0159544	0.0141079	0.0160825	0.0236598	0.143202	0.116759	0.0151261	0.08854	0	0	0	0.001	0.345263	0.939215
TCGA-97-7546-01A-11R-2039-07	0.0553371	0	0.00215914	0.117592	0	0.331667	0.0254869	0.0158545	0	0	0	0.0293568	0.0480539	0.0236014	0.0419783	0.098803	0.0554972	0.0315008	0.114602	0	0	0.0085093	0.168	0.0738862	1.05439
TCGA-55-7573-01A-11R-2039-07	0.178224	0	0.0805861	0.0452031	0	0.17756	0	0.0668021	0.0168032	0	0	0.0306331	0.00688503	0.0531761	0.0636067	0.0238321	0.162153	0.0191694	0.0711086	0	0	0.00425689	0	0.452519	0.891601
TCGA-97-A4M6-01A-11R-A24X-07	0.0812444	0	0	0.0941729	0	0.20796	0.000294532	0.033642	0.0923068	0	0	0.0364594	0.02289	0.0850168	0.0837799	0.0970231	0.0360182	0.0283033	0.0907342	0	0	0.0101547	0.032	0.187911	1.00781
TCGA-78-7537-01A-11R-2066-07	0.0698265	0	0.279233	0.131444	0	0.058397	0	0.0175201	0.0658633	0	0	0.0412958	0	0.0459815	0.00341462	0.148599	0.0498888	0.0250902	0.0564202	0	0	0.00702588	0	0.486212	0.87386
TCGA-75-6214-01A-41R-1949-07	0	0	0.00271377	0.114515	0	0.139958	0.0252232	0.0545597	0.021839	0	0	0.0143181	0	0.262248	0.0743652	0.163721	0.0393406	0.0267466	0.0329389	0	0	0.0275133	0.037	0.174945	1.02276
TCGA-86-8358-01A-11R-2326-07	0.107161	0	0.137778	0.106261	0	0.103771	0.0377022	0.0568804	0	0	0.022383	0.00594987	0	0.205436	0.062769	0.142249	0	0	0.0116592	0	0	0	0.001	0.346268	0.943137
TCGA-50-5936-01A-11R-1628-07	0.0593418	0	0.018537	0.0430748	0	0.163295	0.00927711	0.0156822	0.0234847	0	0.00251665	0	0	0.437866	0.0023426	0.130075	0	0.0701853	0	0.0155036	0	0.00881843	0.014	0.241101	1.01018
TCGA-78-7167-01A-11R-2066-07	0.149665	0	0.101008	0.120711	0	0.173358	0	0.0370086	0.0318232	0	0	0.041773	0.0192413	0.0568684	0.0541087	0.121601	0.0240895	0	0.0687446	0	0	0	0.013	0.248084	0.985534
TCGA-55-8513-01A-11R-2403-07	0.0573678	0.0274171	0.0582764	0.0206214	0	0.0707957	0	0.0370921	0.0163365	0	0	0.0116285	0	0.196468	0.0248884	0.30355	0.0896781	0.0193527	0.054311	0	0	0.0122157	0.002	0.336444	0.947013
TCGA-75-5125-01A-01R-1755-07	0.00419499	0	0.0154684	0.121091	0	0.164572	0.0597047	0.0522638	0.0110507	0	0.0321382	0	0.0225672	0.0129713	0.131949	0.153915	0.112858	0.0397592	0.0539495	0	0	0.0115467	0.052	0.155577	1.02127
TCGA-NJ-A4YI-01A-11R-A262-07	0.0398533	0	0.0264633	0.0220118	0	0.110947	0	0.0286955	0.0176869	0	0.0179785	0	0.110836	0.137562	0.0160707	0.267995	0.138904	0.00297406	0.039572	0	0.00585021	0.0165998	0.013	0.244306	0.984992
TCGA-05-5429-01A-01R-1628-07	0.205301	0	0.203995	0.0164122	0	0.213957	0	0.00568076	0.0130253	0	0	0.0182705	0.00453779	0.0618186	0.0270443	0.127498	0.0368969	0.00384618	0.0453763	0	0	0.0163397	0	0.504123	0.862928
TCGA-44-5645-01A-01R-A278-07	0.100851	0	0.039116	0.0159736	0	0.285973	0.0205285	0	0.00626283	0	0	0.01146	0.0365687	0.115451	0.0152135	0.0585681	0.190055	0.0289167	0.0750617	0	0	0	0.001	0.378565	0.925248
TCGA-55-6978-01A-11R-1949-07	0.0174564	0	0.00482268	0.230425	0	0.175667	0.103305	0.0134524	0.0112719	0	0.0344692	0	0.00753057	0.0868828	0.102743	0.11785	0.0752817	0	0.0188405	0	0	0	0.027	0.197407	1.01028
TCGA-86-8674-01A-21R-2403-07	0.150238	0	0.152438	0.0461754	0	0.0646943	0.0124537	0.12654	0.0124356	0	0	0.0361406	0	0.245202	0.0476235	0.0421313	0.000507107	0.049919	0.0135013	0	0	0	0	0.39614	0.921143
TCGA-78-7156-01A-11R-2039-07	0.0841518	0	0.0348059	0.0992561	0	0.241771	0	0.0380306	0.00258056	0	0	0.0689382	0.0271858	0.0505894	0.124926	0.0634859	0.00162435	0	0.162654	0	0	0	0.072	0.12727	1.03831
TCGA-62-8402-01A-11R-2326-07	0.0394121	0	0.00931046	0.114915	0	0.161084	0.0842247	0	0.0425978	0	0.0134913	0.00295926	0	0.254844	0.196288	0.047749	0.00180259	0	0.0291048	0	0	0.00221643	0.004	0.30705	0.968769
TCGA-71-6725-01A-11R-1858-07	0	0.0559538	0.0681511	0	0	0.0265472	0	0.032195	0	0.00460366	0	0.00799269	0.140277	0.0703493	0.0199067	0.319919	0.0817505	0.10979	0.032364	0	0.0215628	0.00863683	0.014	0.234762	0.991205
TCGA-44-5644-01A-21R-2039-07	0.224759	0	0.221957	0.118189	0	0.0169046	0.0911681	0.0218363	0	0	0	0	0	0.157532	0.013494	0.0669782	0	0.0328844	0.0057962	0	0	0.0285012	0	0.465475	0.888237
TCGA-97-A4M0-01A-11R-A24X-07	0.0331742	0	0.0198735	0.124227	0	0.265015	0.0192678	0.0309623	0.0510396	0	0	0.0268633	0.0407993	0.00190214	0.0720251	0.0958202	0.114349	0.026755	0.0720488	0	0	0.00587789	0.013	0.255028	0.979947
TCGA-50-7109-01A-11R-2039-07	0.126823	0	0.17877	0.143232	0	0.0692087	0.0523017	0.0376247	0.0125902	0	0	0.0321235	0.00787473	0.0821187	0.107873	0.0711503	0.0235164	0	0.0518353	0	0	0.00295751	0	0.497211	0.867098
TCGA-44-A4SU-01A-11R-A24X-07	0.170109	0	0.310388	0.0297219	0	0.122407	0	0.0739145	0.0297464	0	0	0	0	0.0987713	0.0600518	0.01414	0.0574237	0.0154745	0.0178518	0	0	0	0	0.572881	0.81995
TCGA-78-7145-01A-11R-2039-07	0.132881	0	0.0208649	0	0	0.205444	0.00283196	0.000137605	0.00909666	0	0	0	0.0501366	0.200073	0.0111441	0.126154	0.114092	0.0589091	0.0250181	0.0316038	0	0.0116131	0.014	0.231339	0.988767
TCGA-44-7670-01A-11R-2066-07	0.101832	0	0	0.0661272	0	0.139404	0.0280974	0.0328284	0.01524	0	0	0.0401382	0.0283687	0.302682	0.0780575	0.0620199	0.016581	0	0.0599159	0	0.0287078	0	0.027	0.195671	1.00836
TCGA-05-4396-01A-21R-1858-07	0.0336391	0	0.0161173	0.0674971	0	0.234705	0.0323577	0.0370732	0.0326864	0	0.0265663	0	0	0.134723	0.0872448	0.209443	0.0169614	0.0176014	0.0405276	0	0	0.0128566	0.138	0.0871375	1.04954
TCGA-95-8039-01A-11R-2241-07	0.0512958	0	0.0130751	0.0260789	0	0.270289	0.0282635	0.0374741	0.0454442	0	0	0.0160705	0.0193131	0	0.0436774	0.101293	0.193367	0.064074	0.0767983	0	0	0.0134857	0.001	0.363027	0.931473
TCGA-64-1676-01A-01R-0946-07	0.0799286	0	0.0840024	0.108912	0	0.0918106	0.054516	0.0102525	0.009894	0.00508516	0	0.0197665	0.0622848	0.11321	0.0451561	0.178904	0.0898803	0	0.045412	0	0	0.000984041	0.001	0.347913	0.937586
TCGA-95-8494-01A-11R-2326-07	0.0280558	0.00976353	0	0.0388644	0	0.114371	0.0594516	0.0258493	0.00329305	0	0	0.0354616	0.141267	0.0480185	0	0.124636	0.162581	0.11174	0.0819388	0	0.000233387	0.0144755	0.014	0.242334	0.9781
TCGA-50-8459-01A-11R-2326-07	0.106545	0	0.107598	0.0611943	0	0.0816247	0.0340492	0	0.0225668	0	0	0	0.0542205	0.109653	0.0274465	0.175842	0.111632	0.013134	0.0675484	0	0	0.026946	0.001	0.352472	0.936231
TCGA-86-7953-01A-11R-2187-07	0.0865654	0	0.023801	0.0745051	0	0.263035	0.0459609	0.0348555	0.0248905	0	0	0.00834224	0.0576389	0.102012	0.0289763	0.142199	0.0410207	0.0419081	0	0.00327211	0	0.021018	0.013	0.2554	0.978018
TCGA-78-7150-01A-21R-2039-07	0.107159	0	0.0337793	0.12022	0	0.154763	0.038141	0.0696066	0.0224907	0	0.00790674	0.0107429	0	0.169371	0.0700859	0.144137	0	0.0513659	0	0	0	0.000229641	0.017	0.224803	0.995282
TCGA-78-7148-01A-11R-2039-07	0.0854041	0	0.0548848	0.20862	0	0.157758	0.0447306	0.0327565	0.0151925	0	0	0.0220908	0.0133898	0.0664419	0.0606019	0.112964	0.0693274	0.000372811	0.0554643	0	0	0	0.013	0.255503	0.978946
TCGA-44-3917-01A-01R-A278-07	0.020061	0.0123397	0.0408514	0.145224	0	0.0568244	0.216795	0.0116624	0	0.00110205	0.0224805	0	0.0230921	0.0173351	0.0579329	0.193921	0.105985	0.00405334	0.0445816	0	0.00736622	0.0183934	0.049	0.157277	1.00831
TCGA-55-A4DF-01A-11R-A24H-07	0.0907324	0	0.042236	0.0870971	0	0.136063	0.0463409	0.0403414	0.0355187	0	0.0138422	0	0	0.23902	0.155153	0.0768043	0.000574194	0	0.0362774	0	0	0	0.02	0.21802	1.00322
TCGA-50-5068-01A-01R-1628-07	0.0119136	0.0645688	0.0546826	0.128292	0	0.119797	0.0129875	0.0524506	0.00975671	0.044274	0	0.0295943	0.00873263	0.0344698	0.10744	0.13729	0.147449	0	0.0363013	0	0	0	0.014	0.242303	0.983135
TCGA-49-4514-01A-21R-1858-07	0.0916578	0	0.0109255	0.165246	0	0.0933666	0.121144	0.0606773	0.0165894	0	0	0.0926668	0.0140137	0.0936085	0.0732185	0.0630537	0.00406694	0	0.0950109	0	0	0.00475459	0.041	0.169592	1.01903
TCGA-35-4122-01A-01R-1107-07	0.0255756	0	0.0502678	0.145317	0	0.0995438	0.0344185	0.0664551	0	0	0	0.0686239	0.0223685	0.0294169	0.0687863	0.214424	0.0779854	0	0.0639678	0	0.0196798	0.0131694	0.066	0.138765	1.0212
TCGA-86-8281-01A-11R-2287-07	0.0929577	0	0.241996	0.0645317	0	0.150993	0.0148574	0.0365438	0.0459216	0	0	0.0240898	0.012412	0.0571567	0.0325066	0.0998756	0.0656634	0.0156406	0.0448546	0	0	0	0	0.468707	0.882978
TCGA-50-5066-02A-11R-2090-07	0.0690432	0	0.082617	0.117186	0	0.225531	0.074934	0.0244815	0	0	0.0282306	0	0.0203623	0.0681258	0.0867529	0.177395	0.00714857	0	0.0181916	0	0	0	0.019	0.22259	0.993425
TCGA-97-8177-01A-11R-2287-07	0.0501935	0	0.0457097	0.0659773	0	0.120273	0	0.0501925	0.0328261	0	0	0.0320735	0.0211374	0.0903083	0.0132641	0.174074	0.209005	0.0312324	0.0342161	0.0156741	0	0.0138434	0.014	0.23247	0.98465
TCGA-91-6829-01A-21R-1858-07	0.208364	0	0.0216578	0.0624037	0	0.102912	0	0	0.0164154	0	0	0.0663144	0.00422186	0.189123	0.00979043	0.112018	0.014743	0.00824372	0.1743	0	0	0.00949204	0.002	0.33141	0.947151
TCGA-44-4112-01A-01R-1107-07	0.0714866	0	0.133572	0.101856	0	0.147203	0.0494168	0.0068773	0	0	0.0116246	0	0.0127312	0.0516364	0.0312262	0.150125	0.0767261	0.0823312	0.0505871	0	0	0.0226009	0.003	0.318738	0.950202
TCGA-53-7624-01A-11R-2066-07	0.13137	0	0.0813401	0.11022	0	0.0513663	0.03894	0.0499383	0.0326386	0	0	0.0387051	0	0.172905	0.154606	0.0970788	0	0.0407561	0	0	0.000136652	0	0.001	0.375261	0.931
TCGA-55-8208-01A-11R-2241-07	0.0576538	0	0.104647	0.0769542	0	0.11194	0.0334178	0.0401327	0.0414259	0	0	0.0309028	0.00147604	0.185029	0.115799	0.116965	0.021092	0	0.0414253	0	0	0.0211389	0.006	0.303801	0.959699
TCGA-50-8460-01A-11R-2326-07	0.0111001	0.0130219	0.18252	0.0854953	0	0.147355	0.00762822	0.0305089	0.0522364	0	0	0.0257442	0.07867	0.0210233	0	0.0638575	0.0997648	0.0755115	0.105563	0	0	0	0.003	0.315015	0.953422
TCGA-55-6543-01A-11R-1755-07	0.13728	0	0.0645791	0.0495603	0	0.136555	0	0.0117632	0.0131749	0	0	0.0203071	0.0223707	0.141068	0.032042	0.241583	0.0131381	0	0.0824969	0	0	0.0340815	0.001	0.359259	0.93384
TCGA-J2-A4AG-01A-11R-A24H-07	0.170017	0	0.0661548	0.0637171	0	0.238428	0.0447083	0.0180632	0.0141878	0	0	0.0198366	0.0205758	0.0543126	0.025335	0.0811399	0.0961368	0.0512083	0.0333817	0	0	0.00279765	0	0.427686	0.903332
TCGA-93-7348-01A-21R-2039-07	0.219619	0	0.156822	0.0648759	0	0.151747	0.019942	0	0.0337841	0	0	0	0	0.230328	0.0386131	0.064804	0.000133287	0	0.000751054	0.0142966	0	0.00428367	0	0.478974	0.877682
TCGA-49-4501-01A-01R-1206-07	0.0992426	0	0.106553	0.0754204	0	0.241615	0.0100891	0.046375	0.0316714	0.00421119	0	0.0220893	0.0162908	0.033593	0.0197993	0.107756	0.0335351	0.0845831	0.0611612	0	0	0.00601397	0.001	0.36834	0.930303
TCGA-49-AAR4-01A-12R-A41B-07	0.0554394	0	0.0279593	0.473444	0	0	0.0595241	0.0686047	0.0364144	0	0	0	0	0.0931357	0.0539415	0.102146	0.00792153	0	0.00841404	0.00867884	0	0.00437592	0.041	0.170201	1.04001
TCGA-55-6642-01A-11R-1858-07	0	0.00446846	0.16909	0.141619	0	0.199586	0.0954755	0	0.00181914	0	0.040329	0	0	0.176953	0.0292526	0.0938384	0	0.0114805	0.0346815	0	0	0.00140678	0.008	0.275047	0.975326
TCGA-05-5423-01A-01R-1628-07	0.056286	0	0.0203971	0.0350174	0	0.14829	0.0315106	0.0339219	0.0251794	0.00780217	0	0.000853895	0.0112293	0.0334694	0.00662079	0.168212	0.20746	0.0463886	0.075781	0	0.0574186	0.0341633	0	0.438901	0.900894
TCGA-05-4432-01A-01R-1206-07	0.0792274	0	0.169517	0.0987669	0	0.0942588	0.0242323	0.0209709	0.0435457	0	0	0.0187057	0	0.226611	0.0812489	0.0929264	0	0	0.0284399	0	0	0.0215484	0.001	0.34848	0.943472
TCGA-55-8512-01A-11R-2403-07	0.0976565	0	0.0353561	0.145072	0	0.128567	0	0.0076115	0	0	0.0294578	0.0387506	0.0751748	0.122995	0.000954809	0.168392	0	0.0453978	0.044183	0	0	0.060431	0.058	0.148469	1.02052
TCGA-05-4398-01A-01R-1206-07	0.0852691	0	0.121972	0.101956	0	0.122757	0.0239503	0.0338094	0.00890734	0	0	0	0.0385187	0.0915584	0.0909218	0.17592	0.0707592	0	0	0.0176974	0.00748677	0.00851595	0.002	0.32374	0.949936
TCGA-05-4433-01A-22R-1858-07	0.0226844	0.0053276	0	0.0987286	0	0.161585	0.0253302	0.0214001	0.00638726	0	0	0.00594085	0	0.308628	0.0971049	0.144015	0.0236092	0	0.0590564	0	0	0.0202024	0.001	0.376693	0.929803
TCGA-62-8394-01A-11R-2326-07	0.0612964	0	0.00818658	0.0421097	0	0.215789	0	0.0322728	0.0419327	0	0	4.2355e-05	0	0.274785	0.0734539	0.115242	0	0.102163	0.0327272	0	0	0	0.069	0.132673	1.04243
TCGA-55-7911-01A-11R-2170-07	0.076964	0	0.00350407	0.127035	0	0.243372	0.0909117	0.0773234	0	0	0.0217764	0.0261066	0.0154995	0	0.0254059	0.129069	0.000239865	0.125548	0.0298078	0	0.00319093	0.0042465	0.056	0.150694	1.02986
TCGA-50-5942-01A-21R-1755-07	0.0967053	0	0.214747	0.102767	0	0.241079	0	0.0251166	0.00904833	0	0	0.00589583	0.0215361	0	0.0423086	0.0632838	0.0721381	0.00654538	0.09883	0	0	0	0	0.465699	0.884434
TCGA-44-7662-01A-11R-2066-07	0.144071	0	0.0628217	0.0892457	0	0.0894408	0.0275306	0.0195631	0.0215224	0	0.00413846	0.0108866	0	0.221589	0.0614733	0.212176	0	0	0.0221616	0	0	0.0133792	0.007	0.284212	0.970336
TCGA-55-A490-01A-11R-A466-07	0.0776202	0	0.123715	0.0885587	0	0.130853	0.00661125	0	0.0653511	0	0	0	0	0.269259	0.0264851	0.10194	0.0669276	0	0	0.031202	0	0.0114768	0.003	0.312761	0.959419
TCGA-97-7941-01A-11R-2187-07	0.183242	0	0.0184931	0.0704221	0	0.184901	0	0.0268441	0.0544244	0	0	0.0305249	0.0134733	0.0257097	0.0430494	0.147192	0.122889	0	0.0788346	0	0	0	0	0.402241	0.914738
TCGA-97-8175-01A-11R-2287-07	0.00615845	0.0355806	0	0.0294391	0	0.108239	0	0	0.0144997	0	0	0.0446127	0.0205299	0.177664	0.0226227	0.160238	0.264914	0.0279789	0.0628344	0	0	0.0246883	0.007	0.290423	0.966874
TCGA-99-7458-01A-11R-2039-07	0.0947174	0	0.0234053	0.145473	0	0.231152	0.0153721	0.0494491	0.0302377	0	0	0.0249423	0.011341	0.0797837	0.0510264	0.0688646	0.0803362	0.0387655	0.0537873	0	0	0.00134622	0.003	0.312974	0.955187
TCGA-55-8507-01A-11R-2403-07	0.0393799	0	0.0447512	0.0734504	0	0.081417	0.00852632	0.0490788	0	0	0	0.0439947	0.013142	0.31649	0.0360762	0.193337	0	0.0548212	0.00324171	0.0195496	0	0.0227433	0.026	0.201735	1.01459
TCGA-38-4629-01A-02R-1206-07	0.011368	0	0.0505679	0.142651	0	0.0936831	0.0802105	0.00781285	0.00762037	0	0.0157103	0	0.0665225	0.130921	0.0912115	0.232281	0.0210329	0	0.0422687	0	0	0.00613893	0.041	0.169928	1.01147
TCGA-86-7954-01A-11R-2187-07	0.0662983	0	0.0159003	0.0709411	0	0.191496	0.00841349	0.0443188	0.0400311	0	0	0.026671	0.0108793	0.0506416	0.175369	0.166556	0.0149909	0.0292968	0.0831675	0	0	0.00502985	0	0.461431	0.886447
TCGA-97-A4M3-01A-11R-A24X-07	0.101625	0	0.102531	0.0609248	0	0.204424	0	0.0763993	0.0260963	0	0	0.0450902	0.0483581	0.0402735	0.0238717	0.159812	0.0370904	0.0262683	0.0275842	0.00603613	0.00999818	0.00361611	0.017	0.225685	0.991391
TCGA-55-6984-01A-11R-1949-07	0.0424222	0.0969447	0.0502442	0.0744206	0	0.305274	0	0	0.0739086	0	0	0.0299753	0.00116117	0.0717628	0.00338325	0.0806093	0.0442148	0.0500773	0	0.0352962	0	0.0403051	0.007	0.286107	0.96913
TCGA-55-8205-01A-11R-2241-07	0.087086	0	0.048948	0.176247	0	0.122945	0.0697735	0.0438713	0	0	0	0.0287689	0.027675	0.0494807	0.070814	0.194014	0.0592701	0	0.010059	0	0.00633284	0.00471451	0.003	0.311204	0.954116
TCGA-55-7816-01A-11R-2170-07	0.0227595	0	0.00506369	0.11535	0	0.0994585	0.0368633	0	0.00176274	0.000881794	0	0.00015907	0.13438	0.00329063	0.119529	0.383208	0.0191379	0	0.0560006	0	0	0.00215612	0.002	0.327314	0.950103
TCGA-99-AA5R-01A-11R-A39D-07	0.0929957	0.025704	0.0637938	0.124522	0	0.297051	0	0.012672	0	0	0	0.0620775	0.00694703	0.133432	0.0438571	0.0730923	0.0247654	0	0.0353316	0	0	0.00375799	0.002	0.332659	0.949173
TCGA-55-7727-01A-11R-2170-07	0.171187	0	0.0471377	0.0423616	0	0.298208	0.0443588	0.0111195	0	0.00315572	0.0101201	0	0	0.0560949	0.0879841	0.138468	0.0301203	0.0181019	0.0395702	0	0	0.00201236	0.001	0.353704	0.937134
TCGA-86-A456-01A-11R-A24H-07	0.0866899	0	0.00996445	0.0499604	0	0.176489	0.00366335	0.0452384	0.000456773	0	0	0.00335479	0	0.177338	0.0691546	0.310969	0	0.036868	0	0.0262682	0	0.00358581	0.013	0.252264	0.986047
TCGA-69-7765-01A-11R-2170-07	0.102551	0	0.188161	0.0832186	0	0.14844	0.0476628	0.00712331	0	0	0.0363883	0	0.00263414	0.0743291	0.0601864	0.0427531	0.148247	0.0305522	0.0250135	0	0	0.00274057	0	0.414905	0.909751
TCGA-64-5774-01A-01R-1628-07	0.18432	0	0.222625	0.0773671	0	0.183798	0	0.0304937	0.035372	0	0	0.0383973	0	0.127099	0.000904554	0.0797889	0	0.00920921	0	0	0	0.0106258	0	0.467384	0.887004
TCGA-05-4427-01A-21R-1858-07	0.0955667	0	0.0846756	0.102477	0	0.119896	0.055348	0.0369348	0	0	0	0.0109073	0.042668	0.0495296	0.0679866	0.155059	0.116324	0.00551532	0.0543531	0	0	0.00275799	0.002	0.328077	0.94533
TCGA-50-6591-01A-11R-1755-07	0.0090006	0	0	0.0372874	0	0.34359	0	0.0220182	0.0161346	0	0	0.0105964	0	0.481336	0.00639225	0	0.00272183	0	0	0.0709231	0	0	0.068	0.134515	1.07714
TCGA-05-4397-01A-01R-1206-07	0.0955864	0	0.0456623	0.0523856	0	0.0689054	0.0308025	0.022695	0.0283452	0	0.0189546	0	0.00108573	0.0817745	0.122157	0.246883	0.0183772	0.0883187	0.0558336	0	0	0.0222326	0.011	0.266227	0.975789
TCGA-93-7347-01A-11R-2187-07	0.0550175	0	0.0720034	0.127344	0	0.163491	0.0245026	0.037275	0.0541854	0	0	0.0208391	0	0.181654	0.0365225	0.103557	0.036611	0.0299342	0.0570637	0	0	0	0.002	0.320986	0.950872
TCGA-05-4395-01A-01R-1206-07	0.0142668	0	0.0176207	0.0685377	0	0.173711	0.0887237	0.054516	0	0	0.0102321	0.0521149	0.0437097	0.0422924	0.100903	0.138499	0.0857215	0.0418363	0.0611964	0	0	0.00611888	0.034	0.180781	1.00627
TCGA-44-8117-01A-11R-2241-07	0.0914746	0	0.0643542	0.0686628	0	0.112332	0.0452031	0.0331044	0.0278755	0	0.00834159	0	0	0.27541	0.0733386	0.143248	0	0	0.0547369	0	0	0.00191785	0.001	0.372313	0.929435
TCGA-49-6742-01A-11R-1858-07	0.0895925	0	0.025366	0.0924635	0	0.0920932	0	0.0722553	0	0	0	0.071502	0	0.123084	0.0196715	0.232534	0	0.0613918	0.0863479	0	0	0.0336984	0.027	0.194946	1.00077
TCGA-86-8280-01A-11R-2287-07	0.0545032	0	0.0614981	0.0612361	0	0.235073	0.0096543	0.06614	0.0464769	0	0	0.00144503	0.0108173	0.14494	0.0694979	0.0957957	0.0934553	0.00580039	0.0423096	0	0	0.00135684	0.023	0.211445	0.996721
TCGA-44-6147-01A-11R-A278-07	0.116437	0	0.138039	0.0322203	0	0.206394	0.0197041	0	0	0.0195827	0	0	0	0.231823	0.0506408	0.0965614	0	0.0269893	0.0616081	0	0	0	0.001	0.353457	0.939394
TCGA-MP-A4SY-01A-21R-A24X-07	0.166465	0	0.0201516	0.0283752	0	0.103732	0.00889231	0	0.0303938	0	0.00689077	0	0	0.395116	0.0118685	0.159369	0.0326713	0	0.0332306	0	0	0.00284318	0.001	0.374404	0.935957
TCGA-86-7955-01A-11R-2187-07	0.324433	0	0.0217057	0	0	0.116048	0	0	0.0132015	0.02935	0.0815943	0	0	0.102732	0.115459	0.0881124	0	0.0388138	0.0685504	0	0	0	0.002	0.341526	0.94902
TCGA-L9-A8F4-01A-11R-A39D-07	0.0786644	0	0.142876	0.185722	0	0.0702318	0.0614704	0.0206508	0.109147	0	0	0.00653613	0	0.164549	0.0395427	0.110265	0	0	0.0103447	0	0	0	0	0.388117	0.923346
TCGA-49-4507-01A-01R-1206-07	0.0127237	0	0.0860466	0.28948	0	0	0.143552	0.0278383	0.0269994	0.0437521	0	0.0617461	0	0.0558665	0.0583577	0.109247	0.0113799	0	0.0730111	0	0	0	0.022	0.213545	1.00433
TCGA-55-7725-01A-11R-2170-07	0.0904753	0	0.00107144	0.0783983	0	0.259063	0.0532039	0.0508507	0	0.014126	0.0196259	0	0.00149144	0.0886838	0.110261	0.0961539	0.0481721	0.0155009	0.0707327	0	0	0.00218936	0.002	0.342947	0.941544
TCGA-55-8511-01A-11R-2403-07	0.111465	0	0.127944	0.119164	0	0.202602	0	0.0323433	0.0408492	0	0	0.0249822	0.00619661	0.0864849	0.100477	0.0936268	0.0314005	0	0.0181497	0	0	0.00431388	0.001	0.379326	0.927686
TCGA-55-A494-01A-11R-A24X-07	0.0442635	0	0.0153488	0.158142	0	0.147602	0.0111527	0.093837	0.00697123	0	0	0.0338908	0.0233716	0.120252	0	0.172731	0.0612747	0.111162	0	0	0	0	0.643	-0.00610451	1.08875
TCGA-L9-A50W-01A-12R-A39D-07	0.103603	0	0.122299	0.0240652	0	0.199752	0	0.031233	0.0296861	0	0	0.0359539	0.00632794	0.0354884	0.0621556	0.0447585	0.194899	0	0.107461	0	0	0.00231723	0	0.445757	0.895359
TCGA-44-3919-01A-02R-1107-07	0.103876	0	0.0286858	0.0976042	0	0.159377	0.0310242	0.0469274	0.0250808	0	0	0.006113	0	0.0810402	0.113425	0.115176	0.109473	0	0.0764876	0	0	0.00571044	0.013	0.25192	0.977769
TCGA-55-1594-01A-01R-0946-07	0.111478	0	0.0257743	0.0972309	0	0.223153	0	0.0168224	0	0	0	0.0560632	0.00736691	0.0668966	0.119075	0.140892	0.0431665	0	0.0802178	0	0	0.0118634	0.028	0.192136	1.00591
TCGA-55-8514-01A-11R-2403-07	0.0573605	0	0.0539183	0.0257274	0	0.167998	0	0.0562627	0.0332796	0	0.00996183	0.00392024	0.0963997	0.114224	0.0407957	0.213187	0.00893271	0.0668857	0.0494409	0	0	0.00170521	0.013	0.245306	0.979427
TCGA-91-6849-01A-11R-1949-07	0.0936544	0	0.169167	0.114844	0	0	0.039053	0.0164196	0.0328217	0	0.0109019	0	0	0.348099	0.00455015	0.0962378	0.00880626	0.0274593	0.0260528	0	0	0.0119335	0.001	0.376737	0.934006
TCGA-69-7979-01A-11R-2187-07	0.0792924	0	0.0796134	0.085873	0	0.062924	0.0270153	0.020319	0	0	0.00420926	0.0228291	0	0.229498	0.091036	0.213065	0.0116329	0.00544941	0.0646967	0	0	0.00254643	0.013	0.249311	0.985303
TCGA-44-6775-01A-11R-A278-07	0.0995741	0	0.0913522	0	0	0.134252	0.00580879	0	0.0153801	0	0	0.0141842	0.026014	0.260036	0.0203772	0.117034	0.0932252	0.0156715	0.0886194	0	0.0080751	0.0103958	0.007	0.290645	0.966119
TCGA-44-3918-01A-01R-A278-07	0.034376	0	0.0189325	0.0844052	0	0.257998	0.115072	0.00178347	0	0.024398	0	0	0	0.0921251	0.0472103	0.177832	0.0158518	0.0795354	0.0338348	0	0.00988073	0.00676389	0.121	0.0939327	1.04198
TCGA-44-3917-01B-02R-A277-07	0.0893505	0	0	0	0	0.35166	0.06585	0.00452952	0	0.00429158	0.0368899	0	0	0	0.0619036	0.352117	0	0.0197791	0	0	0.0110676	0.00256152	0.067	0.136091	1.03152
TCGA-62-8395-01A-11R-2326-07	0.225148	0	0.0694531	0.0893336	0	0.140091	0	0.0216756	0.00534863	0	0	0.0145013	0.0221675	0.112806	0.021315	0.14737	0.0474841	0.0111156	0.0721901	0	0	0	0	0.424289	0.904795
TCGA-44-2662-01A-01R-0946-07	0.0589518	0	0.0546657	0.0347049	0	0.16537	0.030804	0	0.0200894	0	0.0319606	0	0.115669	0.164198	0.0359746	0.168969	0.028726	0	0	0.0210818	0.0183725	0.0504634	0.014	0.234166	0.986022
TCGA-L9-A743-01A-43R-A39D-07	0.128474	0	0.0964259	0.111424	0	0.178765	0.0629848	0.0157548	0.0118255	0	0	0	0.0140789	0.0633807	0.0492433	0.103126	0.0519757	0.0676434	0.0302934	0	0	0.0146043	0.002	0.342909	0.940951
TCGA-97-A4M5-01A-11R-A24X-07	0.047412	0	0.0365176	0.0929137	0	0.126396	0	0.00337974	0.00946578	0	0.045144	0.0132164	0.00949005	0.16043	0.0535699	0.261509	0.00624358	0.0187044	0.107696	0	0	0.00791154	0.022	0.214794	0.994519
TCGA-50-5049-01A-01R-1628-07	0.0615557	0	0.166361	0.180962	0	0.107159	0.0341077	0.0327354	0.0200155	0	0	0	0.0169613	0.124303	0.0711962	0.153956	0.017754	0	0.005338	0	0.00759465	0	0.001	0.360118	0.936461
TCGA-62-A46Y-01A-11R-A24H-07	0.0702579	0	0.0143573	0.097663	0	0.136565	0.00718942	0.0502151	0.00752524	0	0	0.0124985	0.054238	0.0753277	0.0657442	0.157352	0.185689	0	0.0631027	0	0	0.00227482	0.051	0.156251	1.01244
TCGA-05-5428-01A-01R-1628-07	0.00680972	0.00448607	0	0.075148	0	0.0843208	0	0	0.0325177	0.000732164	0	0.0347825	0.00270248	0.0827287	0.0354693	0.334959	0.130288	0	0.138097	0	0.00365077	0.0333078	0.001	0.345453	0.94075
TCGA-44-6147-01A-11R-1755-07	0.197041	0	0.135019	0.0554316	0	0.153382	0.0195208	0	0.0474753	0.00973624	0	0	0	0.159464	0.0587086	0.0842471	0	0.0100315	0.067047	0	0	0.00289564	0	0.441668	0.896661
TCGA-49-AARE-01A-11R-A41B-07	0.143084	0	0.102895	0.0722548	0	0.0806115	0.0545712	0.0670992	0.0449065	0	0.0486358	0	0	0.200118	0.0955904	0.0606489	0	0.00253493	0.0270499	0	0	0	0	0.418919	0.90748
TCGA-78-7159-01A-11R-2039-07	0.149197	0	0.216475	0.0860874	0	0.180598	0.00677873	0.00312216	0.00853447	0	0	0.0653641	0.0147672	0.125251	0.0447718	0.0308808	0	0.0134413	0.0230371	0	0	0.0316946	0	0.50424	0.862834
TCGA-55-7281-01A-11R-2039-07	0.0492353	0	0.0238421	0.0723475	0	0.162243	0.0339493	0.022759	0.0193346	0	0.0059418	0.00158422	0.0645577	0.107118	0.0712764	0.0632353	0.217213	0.0329322	0.0511492	0	0.00128118	0	0.001	0.35835	0.933287
TCGA-67-6217-01A-11R-1755-07	0.0334205	0.0288741	0.0881127	0.153281	0	0.219381	0.0381933	0.00732391	0.0340441	0	0.0116968	0	0.0145224	0.0129941	0.0612602	0.0606454	0.160654	0.0220604	0.0447291	0	0	0.00880606	0.007	0.287972	0.96468
TCGA-MN-A4N5-01A-11R-A24X-07	0.0954529	0	0.0836495	0.19389	0	0.0763941	0.0771089	0.0781027	0.032729	0	0.00386329	0.00706999	0.00300814	0.0929253	0.113431	0.0880557	0.0327218	0	0.0215976	0	0	0	0.002	0.340841	0.944265
TCGA-55-7724-01A-11R-2170-07	0.0639076	0	0.0408677	0.074811	0	0.135455	0.0500823	0	0	0.0124266	0.0348873	0	0	0.147425	0.103287	0.146328	0.0725013	0.0363652	0.0431542	0	0	0.0385014	0.019	0.222758	0.990308
TCGA-MN-A4N1-01A-11R-A24X-07	0.143427	0	0.0249571	0.0449964	0	0.120818	0	0.0342954	0.0232818	0	0.0710948	0	0	0.358252	0.0096627	0.129919	0	0.0285161	0	0.0107795	0	0	0.003	0.315325	0.962009
TCGA-69-A59K-01A-11R-A262-07	0.045249	0	0.123625	0.147977	0	0.102861	0.122218	0.00675436	0.000117109	0	0.0283791	0	0.00355349	0.0720175	0.0941219	0.131183	0.0941228	0	0.0261078	0	0	0.001713	0.006	0.295349	0.960693
TCGA-44-6775-01A-11R-1858-07	0.141087	0	0.0835098	0.0362574	0	0.102529	0.0127708	0.00355694	0.0302442	0	0	0.00924751	0.0229587	0.196943	0.0240415	0.134686	0.0946087	0.0206753	0.0735769	0	0	0.0133076	0.001	0.352711	0.937104
TCGA-99-8028-01A-11R-2241-07	0.0888069	0	0.0776611	0.136988	0	0.184544	0.0618273	0.00861993	0.0223676	0	0	0.0127682	0	0.122425	0.0881604	0.117202	0.0267269	0	0.0477868	0	0	0.00411645	0.008	0.276886	0.969891
TCGA-49-4506-01A-01R-1206-07	0.0336649	0.00133246	0.0194481	0.332401	0	0.0566912	0.0930328	0.0444339	0.012251	0	0	0.0334285	0.00323401	0.0667416	0.0825314	0.12322	0.0842575	0.000802597	0.00561816	0	0	0.0069108	0.047	0.159461	1.02905
TCGA-44-2668-01A-01R-0946-07	0.0357257	0	0.0284972	0.0837385	0	0.133181	0.0990994	0	0	0	0.00827264	0.0131717	0.0132718	0.328662	0.0679175	0.0616823	0	0.00820866	0	0.0988223	0	0.0197498	0.012	0.263213	0.984309
TCGA-91-8497-01A-11R-2403-07	0.125017	0	0.257585	0.0854663	0	0.120018	0.00309376	0.0405896	0.0430269	0	0	0.0181177	0.0116665	0.0248796	0.00911736	0.0891492	0.107867	0.0067988	0.0505517	0	0	0.00705524	0	0.508898	0.860245
TCGA-73-4670-01A-01R-1206-07	0.139776	0	0.146427	0.0632493	0	0.136444	0.00622599	0.0503204	0.0259337	0	0	0	0.00817139	0.132159	0	0.0926231	0	0.121464	0	0.0353053	0.00713008	0.0347707	0	0.422901	0.905743
TCGA-44-3396-01A-01R-1206-07	0.0685273	0	0.0680242	0.0992037	0	0.164734	0.029829	0	0	0.00182251	0.0298314	0	0	0.202045	0.110313	0.138747	0.0317707	0	0	0.0236087	0	0.0315437	0.025	0.20396	1.00425
TCGA-38-4627-01A-01R-1206-07	0.0808493	0	0.0372491	0.0586126	0	0.231886	0	0	0.0137619	0	0	0.025371	0.0272893	0.0934472	0.0404078	0.284568	0.0127925	0	0.0714358	0	5.33339e-05	0.0222767	0.007	0.280303	0.966715
TCGA-55-A57B-01A-12R-A39D-07	0.0262496	0.0165386	0	0.0226705	0	0.206035	0.0105782	0.0120899	0.0236142	0	0	0.033198	0.0328957	0.0547879	0.0158428	0.148424	0.225869	0.0598078	0.0966609	0	0	0.0147378	0.013	0.253775	0.975224
TCGA-55-8616-01A-11R-2403-07	0.267525	0	0.020012	0.126734	0	0.273145	0.0034096	0	0.0342036	0	0	0	0.0151574	0.0465607	0.0300456	0.12722	0	0.0125765	0.0367285	0	0	0.00668278	0	0.402099	0.917539
TCGA-55-8089-01A-11R-2241-07	0.103312	0	0.0497862	0.142053	0	0.0818632	0.0458275	0.0429925	0	0.0370855	0	0.0628659	0.00215435	0.079243	0.136314	0.0971148	0.0363109	0	0.0779993	0	0	0.00507803	0.006	0.300509	0.961833
TCGA-44-2668-01B-02R-A277-07	0.0538011	0	0.00306276	0	0	0.226438	0.101911	0	0	0	0.0894244	0	0.0255025	0.179672	0.148461	0.0411005	0.00536533	0	0	0.0575254	0.0183858	0.0493492	0.013	0.246259	0.987749
TCGA-NJ-A7XG-01A-12R-A39D-07	0.0664215	0	0.0620468	0.0356678	0	0.266103	0	0.0182784	0.0354846	0	0	0.0718547	0.0077547	0	0.0096545	0.0950723	0.104771	0.096161	0.1306	0	0	0.000129736	0.056	0.150397	1.01781
TCGA-49-AAQV-01A-11R-A39D-07	0.183508	0	0.0518728	0.0795333	0	0.173143	0.00661937	0.0202245	0.0833377	0	0	0.00319362	0	0.222256	0.053759	0.0679758	0.0102094	0.022998	0.0213684	0	0	0	0	0.428694	0.902876
TCGA-55-8091-01A-11R-2241-07	0.102721	0	0.0697984	0.0367007	0	0.232904	0.0012446	0	0.02046	0	0	0.0547705	0.012669	0.0607796	0.0733106	0.149364	0.0655074	0	0.106771	0	0	0.0129994	0.006	0.304079	0.955648
TCGA-64-5779-01A-01R-1628-07	0.101296	0	0.373204	0.101174	0	0.206734	0.0507756	0	0.0184855	0	0.0122893	0	0	0.0755006	0.0353965	0.0127465	0.00997566	0	0.00129237	0	0	0.00112983	0	0.482473	0.893193
TCGA-86-8278-01A-11R-2287-07	0.0605502	0	0.144681	0.0523772	0	0.244278	0.00148433	0	0.00338038	0	0.0241798	0.00583836	0.00725089	0.0871014	0.0635775	0.0876251	0.0815977	0.0689283	0.0606678	0	0	0.00648196	0.002	0.333399	0.945475
TCGA-44-6777-01A-11R-1858-07	0.0442609	0	0.121587	0.0458692	0	0.108803	0.0123833	0.0121001	0.0142301	0	0	0.0141605	0.0243469	0.155157	0.0398025	0.22464	0.0818748	0.004015	0.0796077	0	0	0.017162	0.004	0.306938	0.956646
TCGA-55-8092-01A-11R-2241-07	0.0316958	0.029112	0.139467	0.270338	0	0.0290823	0.120766	0.0478519	0	0	0.00715519	0.0113918	0	0.0564267	0.110836	0.0924512	0.00484788	0	0.0437992	0	0	0.00477835	0.006	0.303534	0.963815
TCGA-73-4675-01A-01R-1206-07	0.00522624	0.0534925	0.00869503	0.0558989	0	0.0379129	0.0234798	0.0150277	0.0388404	0	0	0.0205124	0.0231698	0.290575	0	0.150946	0.138969	0.0420951	0.0882809	0	0	0.00687902	0.014	0.236406	0.99323
TCGA-73-4666-01A-01R-1206-07	0.0308553	0	0.00396024	0.225008	0	0.0561333	0.212103	0.0237025	0	0	0.0333783	0.0155778	0.013022	0.0533499	0.0770663	0.150076	0.0236391	0.0106896	0.069057	0	0	0.0023823	0.002	0.342168	0.941485
TCGA-55-A4DG-01A-11R-A24H-07	0.145726	0	0.171891	0.129831	0	0.253915	0.0217086	0.00803012	0	0	0.00609886	0	0.010928	0.0553665	0.0557689	0.102781	0.00817303	0.00663122	0.0231517	0	0	0	0	0.472276	0.880812
TCGA-MP-A4TF-01A-11R-A262-07	0.1224	0	0.197341	0.0678331	0	0.124404	0.070057	0.0226356	0	0	0.0234132	0.0181353	0	0.201157	0.0626279	0.0247316	0	0.039509	0	0	0.00436799	0.0213868	0	0.407484	0.915978
TCGA-44-2656-01B-06R-A277-07	0.0687477	0	0.0117582	0.0473105	0	0.282673	0.0438509	0	0	0	0	0.0229826	0	0.0358132	0.0475137	0.191882	0	0.181867	0.0483701	0	0.0156179	0.00161418	0.017	0.224095	0.993377
TCGA-55-6980-01A-11R-1949-07	0.0760084	0	0.0323739	0.0342231	0	0.254956	0.00772254	0.0407993	0.0308934	0	0	0.0112816	0.0862953	0.0260028	0.0480988	0.0298704	0.207473	0.0567417	0.0559097	0	0	0.0013505	0.007	0.282303	0.964154
TCGA-50-8457-01A-11R-2326-07	0.117459	0	0.20935	0.0956434	0	0.152365	0.0042704	0.0141454	0.0234714	0	0	0.035178	0.034957	0.0230635	0.0410192	0.117792	0.0128778	0	0.118408	0	0	0	0	0.479463	0.876775
TCGA-44-6146-01A-11R-A278-07	0.0500564	0	0.0153897	0.110153	0	0.381504	0.0478912	0	0	0.00145678	0	0.0151611	0.0202521	0.00895209	0.0724468	0.122344	0.0568765	0.00170054	0.0617954	0	0	0.0340199	0.15	0.0809588	1.05667
TCGA-35-5375-01A-01R-1628-07	0.0126025	0.0214684	0.0224358	0.185593	0	0.110674	0.0697436	0.0719266	0.0188178	0	0.00137529	0	0.0413163	0.0425304	0.110467	0.16552	0.0472934	0.0338618	0.043424	0	0.0009496	0	0.083	0.116401	1.03595
TCGA-50-5931-01A-11R-1755-07	0.136614	0	0.0295063	0.060975	0	0.119839	0	0.118299	0	0	0.018167	0	0	0.263447	0.066171	0.128454	0	0.040936	0.0175915	0	0	0	0.019	0.221895	0.999264
TCGA-55-6971-01A-11R-1949-07	0.0285739	0.0124385	0.14145	0.153643	0	0.137111	0.0110323	0.0231976	0.0372823	0	0	0.055568	0.00713942	0.167335	0.0993257	0.082306	0	0	0.0355881	0	0	0.00800909	0.002	0.320685	0.955359
TCGA-64-1679-01A-21R-2066-07	0.131786	0	0.0761607	0.0238361	0	0.0973246	0.00125499	0	0.0183942	0.00256055	0	0	0	0.343298	0.0128409	0.0784095	0.156575	0.0236785	0	0.0279499	0	0.00593129	0	0.396596	0.921854
TCGA-95-7948-01A-11R-2187-07	0.0963699	0	0.209468	0.109823	0	0.11305	0	0.0245727	0.00234506	0.00129403	0	0.0845293	0.0223859	0.00463562	0.0263927	0.127103	0.0688925	0.0162472	0.0865258	0	0	0.00636442	0	0.396927	0.919949
TCGA-64-5815-01A-01R-1628-07	0.0893487	0	0.0677934	0.0412708	0	0.173074	0.00456072	0.0176013	0.0369435	0	0	0.0082108	0	0.243308	0.00496526	0.154829	0.0592105	0.0532887	0.0324415	0	0	0.0131539	0.007	0.283171	0.969371
TCGA-05-4426-01A-01R-1206-07	0.11469	0	0.0119591	0.047068	0	0.20051	0	0	0.0675539	0	0	0.00241799	0.0337931	0.282969	0.0309144	0.154634	0	0	0.0338814	0	0	0.0196094	0.006	0.303379	0.962993
TCGA-78-7158-01A-11R-2039-07	0.160311	0	0.0178702	0.0441879	0	0.153809	0	0	0.022603	0	0	0.0747131	0.0393889	0.0553073	0.00214171	0.0830309	0.119114	0.0383524	0.178846	0	0	0.010325	0.01	0.270268	0.968747
TCGA-97-8172-01A-11R-2287-07	0.0243356	0.17103	0	0.063514	0	0.266613	0	0.0246173	0.01873	0	0	0.0284135	0.0107126	0.0945415	0.029856	0.119363	0.0362669	0.00432287	0.107683	0	0	0	0.004	0.309002	0.955611
TCGA-91-6840-01A-11R-1949-07	0.202001	0	0.0732257	0.135619	0	0.133683	0.00139568	0.031224	0.0310568	0	0	0.0261991	0	0.14378	0.0927462	0.0767657	0	0	0.0523032	0	0	0	0	0.430454	0.902081
TCGA-55-8299-01A-11R-2287-07	0.079307	0	0.00818643	0.163845	0	0.106783	0.106421	0.0644565	0	0	0.0355783	0.0154102	0	0.0327906	0.086493	0.0634077	0.0155661	0.104282	0.104842	0	0	0.0126296	0.003	0.31124	0.955745
TCGA-49-6767-01A-11R-1858-07	0.00718464	0	0.00326254	0.147635	0	0.129147	0.0860102	0.0159797	0.0297211	0	0.0190495	0.00649406	0	0.336489	0.0734286	0.112359	0.00846264	0	0.0247764	0	0	0	0.001	0.371164	0.933764
TCGA-80-5607-01A-31R-1949-07	0.00449783	0.011505	0.0149917	0.186671	0	0.212341	0.081964	0.0279742	0	0	0	0.0243564	0.014152	0.00630356	0.131175	0.10438	0.0851336	0.00399972	0.08792	0	0	0.00263538	0.08	0.119075	1.04192
TCGA-L9-A444-01A-21R-A24H-07	0.0877892	0	0.107685	0.217699	0	0.184007	0.0741234	0.0248496	0.0197021	0	0.0362745	0	0.007991	0.0517071	0.086224	0.0720286	0.000591444	0	0.0285016	0	0	0.000826159	0.002	0.334892	0.950533
TCGA-38-A44F-01A-11R-A24H-07	0.0161929	0.0843508	0.0268465	0.0826533	0	0.20657	0.00254852	0.0476929	0.0576688	0	0	0.029846	0.0142783	0.0586467	0.106383	0.0984542	0.0810296	0.00793778	0.07431	0	0	0.00459031	0.016	0.228841	0.989104
TCGA-78-7155-01A-11R-2039-07	0.0998606	0	0.0169437	0.204444	0	0.122662	0.0706628	0.0522267	0	0.0197964	0	0.00691422	0.0137102	0.0524016	0.0960045	0.13533	0.0954307	0	0.0136128	0	0	0	0.016	0.227638	0.991645
TCGA-75-5126-01A-01R-1755-07	0.0403598	0	0.00106424	0.026517	0	0.148888	0.0555368	0	0.0157113	0.00938603	0.00652647	0	0.0285652	0.153672	0.0724797	0.243061	0.0351745	0.024811	0.0442463	0	0.0411563	0.0528444	0.001	0.38003	0.924809
TCGA-86-8055-01A-11R-2241-07	0.0178885	0	0.0378459	0.0386213	0	0.185542	0.0433712	0.0153242	0.00741347	0	0.0208854	0	0.0268111	0.268364	0.0905563	0.126023	0.0334017	0.0164449	0.0502534	0	0	0.0212535	0.141	0.0859897	1.05359
TCGA-99-8025-01A-11R-2241-07	0.237445	0	0.0811986	0.0315625	0	0.148564	0.00660485	0.0193208	0.0220273	0	0	0	0	0.255516	0.0326411	0.157415	0	0.00222301	0.00106298	0.00185313	0	0.00256485	0	0.462412	0.886311
TCGA-78-7633-01A-11R-2066-07	0.0574943	0	0.00208979	0.0391156	0	0.263773	0	0.0705954	0	0	0	0.042999	0.0672465	0.0620701	0.0171952	0.195085	0.0148632	0.0967801	0.0684827	0	0	0.00221073	0.186	0.064602	1.05133
TCGA-49-6745-01A-11R-1858-07	0.00531101	0	0	0.141438	0	0.143669	0.0648497	0.0394192	0.0134022	0	0.0123165	0	0.0860982	0.0856008	0.113537	0.112311	0.0665149	0.0523614	0.0625136	0	0	0.000657292	0.013	0.254605	0.978801
TCGA-97-A4LX-01A-11R-A24X-07	0.131018	0	0.103921	0.0848306	0	0.178904	0.0207559	0.0316454	0.0502184	0	0	0.0158954	0.00496361	0.0642197	0.0999633	0.0990191	0.0415844	0.00743483	0.0537908	0	0	0.0118363	0.001	0.375	0.927757
TCGA-78-7147-01A-11R-2039-07	0.084983	0	0.0257004	0.135372	0	0.144024	0.0047031	0.0214975	0.0268952	0	0	0.037962	0.0107419	0.0496404	0.161369	0.134728	0.0487856	0.0156889	0.0979089	0	0	0	0.003	0.314917	0.955655
TCGA-55-A493-01A-11R-A24H-07	0.163236	0	0.050377	0.0969042	0	0.166399	0.0957049	0	0.00548798	0	0.0155675	0.0355591	0	0.0959014	0.0742757	0.159829	0.0164172	0	0.0222015	0	0	0.00214032	0.001	0.378168	0.925698
TCGA-86-7711-01A-11R-2066-07	0.030378	0	0.0212827	0.0482557	0	0.179144	0	0	0	0	0.0563193	0	0	0.342935	0.0399234	0.131492	0	0.00037723	0	0.11339	0	0.0365027	0.04	0.172019	1.03363
TCGA-35-3615-01A-01R-0946-07	0.106089	0	0.132259	0.0669672	0	0.0770887	0.0300654	0.0188219	0.0130149	0	0	0.0295307	0	0.119674	0.0366943	0.191807	0.0396226	0.0525053	0.0733338	0	0	0.0125261	0	0.483905	0.877248
TCGA-50-5946-01A-11R-1755-07	0.162947	0	0.0987204	0.126963	0	0.0931165	0.0416336	0.0732806	0	0	0	0.0176693	0.00283681	0.109873	0.056952	0.108257	0.0276352	0.0267119	0.0472377	0	0	0.00616664	0	0.425139	0.904283
TCGA-44-3918-01B-02R-A277-07	0.0214104	0	0.0159016	0	0	0.42523	0.0307118	0.0213653	0	0.00856689	0	0.0229892	0	0.105703	0.0878489	0.222627	0	0.0313434	0.00506395	0	0	0.00123853	0.028	0.193239	1.01431
TCGA-93-A4JQ-01A-11R-A24X-07	0.149817	0.069155	0.0191886	0.0403002	0	0.272802	0.0278071	0.0544241	0.0456764	0	0	0.0144068	0	0.150224	0.0839692	0.0447193	0.0201642	0	0.00495959	0	0	0.00238626	0.001	0.371517	0.931666
TCGA-55-7910-01A-11R-2170-07	0.0671602	0	0.213786	0.0427407	0	0.240856	0.0403104	0.0401371	0.0220316	0	0.0153219	0	0.0112797	0.150883	0.037151	0.0316128	0	0.0619477	0.00492832	0	0	0.0198535	0	0.396163	0.921556
TCGA-55-8506-01A-11R-2403-07	0.010281	0.00110399	0.0241009	0.063994	0	0.15114	0.0132081	0.00789643	0.0126777	0	0.0214171	0	0	0.273948	0.0598842	0.242223	0.0184741	0.00097602	0.0521523	0.0390685	0	0.00745504	0.053	0.153302	1.03378
TCGA-78-7540-01A-11R-2066-07	0.0393169	0.0399238	0.0111471	0.0594237	0	0.114312	0	0.00482856	0.0108364	0	0	0.0391769	0	0.272075	0.016458	0.242831	0.0477828	0.0338945	0.0679936	0	0	0	0.026	0.200389	1.01034
TCGA-86-7713-01A-11R-2066-07	0.0896642	0	0.0774849	0.0928492	0	0.249852	0	0	0.007966	0	0	0	0.0415475	0.134741	0.0729194	0.135816	0	0.0654008	0	0.0223162	0.000775437	0.00866768	0.013	0.256073	0.980435
TCGA-50-5051-01A-21R-1858-07	0.139451	0	0.189074	0.0860639	0	0.101977	0.0146347	0.0412476	0.0293733	0	0	0.0239647	0	0.133072	0	0.0651757	0.0803419	0.065973	0.0296506	0	0	0	0	0.459123	0.887744
TCGA-55-8204-01A-11R-2241-07	0	0	0.170145	0.0964144	0	0.110618	0.0620228	0	0	0	0.0146219	0	0.00224869	0.0807098	0.167978	0.09029	0.0377544	0.00678631	0.105802	0	0.0144331	0.0401762	0.012	0.25929	0.982629
TCGA-MP-A4TJ-01A-51R-A262-07	0.0709725	0	0.109815	0.143842	0	0.18449	0.120806	0.00291124	0.0135343	0	0.0132665	0	0.00256187	0.134184	0.0743216	0.0717016	0.00319843	0.00777619	0.0371571	0	0	0.00946183	0.004	0.308324	0.957393
TCGA-97-7554-01A-11R-2039-07	0.0565592	0	0.0849444	0.0259419	0	0.238053	0.0225938	0.00715087	0.0184626	0	0.0059891	0.00501784	0.00323716	0.22022	0.0862945	0.149067	0.0163251	0	0.0517811	0	0	0.00836251	0.03	0.189608	1.00857
TCGA-05-4434-01A-01R-1206-07	0.059547	0	0	0.0512688	0	0.192461	0.0477991	0	0.0256165	0	0.03183	0	0	0.150314	0.155921	0.168468	0.0452879	0	0.0610047	0	0	0.0104817	0.006	0.298359	0.962937
TCGA-86-8585-01A-11R-2403-07	0.0318137	0.0216329	0.0197841	0.122844	0	0.124851	0.0269346	0.0768985	0.0583978	0	0.0154256	0	0.0108428	0.271416	0.0504726	0.117352	0	0.027586	0.023749	0	0	0	0.04	0.172158	1.02157
TCGA-64-5781-01A-01R-1628-07	0.130625	0	0.140857	0.205616	0	0.055542	0.113428	0.0694803	0	0.0338385	0	0.0565297	0	0.0473692	0.0389302	0.039128	0.0192073	0	0.0426728	0	0.000757267	0.00601902	0.001	0.366315	0.936668
TCGA-MP-A4T7-01A-11R-A24X-07	0.0330985	0	0.019204	0.0582665	0	0.202021	0.00335932	0.0891301	0.00607906	0	0.00537775	0.0254541	0.00324571	0.118586	0.0141994	0.211422	0	0.154867	0.0373758	0	0	0.0183142	0.01	0.268254	0.974311
TCGA-73-A9RS-01A-11R-A41B-07	0.18197	0	0.169364	0.143411	0	0.0439971	0.0506376	0.0868083	0.000175203	0	0.00411343	0.00250332	0	0.0914571	0.0597961	0.0890167	0	0	0.0767509	0	0	0	0	0.470065	0.881877
TCGA-05-4415-01A-22R-1858-07	0.0737264	0	0.0637676	0.212425	0	0.135383	0.0900247	0.046871	0	0	0.0413498	0.023835	0.00532589	0.0737077	0.0811717	0.0791431	0	0.0104571	0.0415974	0	0	0.0212147	0.012	0.264693	0.979066
TCGA-93-8067-01A-11R-2287-07	0.0984987	0	0.0161751	0.078509	0	0.185395	0	0.0546902	0.0137447	0	0	0.0548433	0.00251584	0.169934	0.103993	0.176014	0.0411068	0.00101026	0	0	0.0032919	0.000278038	0.048	0.157966	1.02547
TCGA-44-6148-01A-11R-1755-07	0.145287	0	0.167253	0.0584525	0	0.0956122	0	0.0375751	0	0	0	0.00488699	0.0465887	0.044651	0.0055868	0.211522	0.0407784	0.00819713	0.125795	0	0	0.00781409	0	0.458987	0.887955
TCGA-95-7947-01A-11R-2187-07	0.16732	0	0.086958	0.0957488	0	0.182851	0.00947712	0.0227139	0.0234899	0	0	0.0119285	0	0.111952	0.117664	0.0965762	0.0117556	0.00267896	0.0549586	0	0	0.00392753	0.001	0.363991	0.934092
TCGA-97-7937-01A-11R-2170-07	0.00717872	0.0152536	0.0375473	0.0493626	0	0.0789093	0.0055567	0.0410943	0.0349411	0	0.0222239	0	0	0.312145	0.067686	0.171825	0.0442112	0	0.0504177	0.0588454	0	0.00280164	0.035	0.177237	1.02407
TCGA-78-8660-01A-11R-2403-07	0.09102	0	0.00735904	0.148232	0	0.173914	0.0392126	0.0464759	0.0460392	0	0.00543029	0.0193505	0	0.164956	0.0934038	0.114008	0.0179562	0	0.0326421	0	0	0	0.031	0.188536	1.01201
TCGA-99-8032-01A-11R-2241-07	0.0802971	0	0.348454	0.0637672	0	0.13938	0.00316604	0.0167853	0.0140292	0	0	0.0280724	0	0.148125	0.0121808	0.0789767	0	0.00744429	0.0469934	0	0	0.0123292	0	0.541297	0.842631
TCGA-50-5072-01A-21R-1858-07	0.190878	0	0.0876459	0.0738341	0	0.160726	0.00213465	0.0593648	0.00829408	0	0	0	0.0236578	0.165349	0.0302797	0.129693	0	0.0446484	0.0189656	0	0	0.00452888	0.001	0.384352	0.924308
TCGA-05-4402-01A-01R-1206-07	0.079884	0	0.0687655	0.0343394	0	0.182085	0	0	0.014161	0	0	0.0511597	0.00792082	0.0895344	0.0422436	0.185068	0.0412562	0.0478276	0.134935	0	0	0.0208195	0.009	0.270645	0.968083
TCGA-55-6970-01A-11R-1949-07	0.0600595	0	0.0294133	0.0762662	0	0.239238	0.0139522	0.0443735	0	0	0	0.0190371	0.027656	0.130747	0.0621667	0.137218	0	0.080361	0.0795112	0	0	0	0.045	0.165292	1.01393
TCGA-86-8669-01A-11R-2403-07	0.0726739	0	0.174327	0.0838443	0	0.170238	0.027096	0.011139	0.0299505	0	0	0.0355342	0.0498792	0.103296	0.030548	0.0549506	0.104174	0.024298	0.0279486	0	0	0.000102139	0	0.439278	0.897674
TCGA-69-7764-01A-11R-2170-07	0.153218	0	0.186797	0.135201	0	0.307846	0.0193306	0.0102489	0	0	0	0	0.00230079	0.0419381	0.0568247	0.0378799	0.0206069	0.0128542	0	0.014954	0	0	0	0.403836	0.922557
TCGA-38-4625-01A-01R-1206-07	0.0666713	0	0.0928594	0.101664	0	0.0944074	0.043995	0.0235382	0	0	0	0.0172936	0.00545379	0.151917	0.0882352	0.183739	0	0.0600857	0.0590535	0	0.000679841	0.010406	0.002	0.343138	0.940994
TCGA-55-7283-01A-11R-2039-07	0.0330426	0	0.00304245	0.139946	0	0.208295	0.0306222	0.0284366	0	0	0	0.0145054	0.0238592	0.0520408	0.077108	0.173325	0.0734355	0.0205322	0.117152	0	0	0.00465758	0.007	0.282388	0.965348
TCGA-73-4668-01A-01R-1206-07	0.169904	0	0.205166	0.06598	0	0.101868	0.0111454	0.02332	0.0135608	0	0	0	0	0.230073	0.0077052	0.0889245	0	0.03717	0.0301755	0.0139309	0	0.00107807	0	0.466857	0.885175
TCGA-44-2666-01A-01R-A278-07	0.0495206	0	0.107397	0.0630661	0	0.15962	0	0.00923641	0	0	0	0.0480705	0.00240971	0.0355963	0	0.0668924	0.0543513	0.0926085	0.216825	0	0.0942625	0.00014353	0.006	0.303551	0.956306
TCGA-55-7907-01A-11R-2170-07	0.114331	0	0.096416	0.142216	0	0.21286	0.0285538	0.0276266	0.0250099	0	0.0055944	0	0	0.102368	0.0804933	0.110896	0.0131562	0	0.0315216	0	0	0.00895717	0.001	0.364444	0.933384
TCGA-55-6975-01A-11R-1949-07	0.174092	0	0.200625	0.0642427	0	0.183573	0.00354022	0.0308202	0.0156395	0	0	0.019407	0.0174705	0.0668491	0.00170605	0.0784859	0	0.0853669	0.0502269	0	0	0.00795456	0	0.457313	0.889586
TCGA-50-6594-01A-11R-1755-07	0.0546932	0	0.0158705	0	0	0.199875	0	0	0	0	0	0.0504568	0.028084	0.198722	0	0.179499	0.0831339	0.105224	0.0791087	0	0	0.005332	0.014	0.232837	0.988112
TCGA-44-6774-01A-21R-1858-07	0.0519669	0	0.0447803	0.0421537	0	0.254546	0.0222313	0	0.0291966	0	0.0580057	0	0.0259127	0.220895	0.0502313	0.16349	0.00693284	0.00231276	0	0.00960859	0	0.0177362	0.045	0.164569	1.02038
TCGA-55-8203-01A-11R-2241-07	0.0202024	0.0494559	0.300113	0.101868	0	0.0660436	0.0510107	0.0449626	0.0416579	0	0	0.00835489	0	0.130428	0.069648	0.0592416	0.0222793	0.00113469	0.0254947	0	0	0.00810456	0	0.491577	0.872007
TCGA-49-AAR0-01A-21R-A39D-07	0.0933997	0	0.046268	0.0759551	0	0.157357	0.000218295	0.111204	0.0436472	0	0	0.0295307	0.00123039	0.102016	0.0739328	0.175131	0.0315463	0	0.055248	0	0	0.00331565	0.006	0.295929	0.961377
TCGA-50-5933-01A-11R-1755-07	0.037619	0	0.0125298	0.0558119	0	0.191786	0.00460018	0.00988804	0	0	0.0057099	0	0.0103007	0.299913	0.0531913	0.281463	0.0048172	0	0.0203649	0.00377106	0	0.00823431	0.008	0.274559	0.983779
TCGA-L9-A7SV-01A-11R-A39D-07	0.111252	0	0.0776871	0.106899	0	0.232172	0.0135707	0.105021	0	0	0	0.0118691	0.00343843	0.0182049	0.0965354	0.168407	0.0258292	0	0.0210061	0	0.00810722	0	0.013	0.252778	0.985449
TCGA-44-2661-01A-01R-1107-07	0.0685031	0	0.115971	0.0947908	0	0.159311	0.0281318	0.0465885	0.0163306	0.00402213	0	0.0106421	0.0275577	0.0021444	0.0466925	0.170536	0.103167	0.000984379	0.0800216	0	0.0135992	0.0110062	0.003	0.314213	0.951476
TCGA-05-4422-01A-01R-1206-07	0.0864682	0	0.23537	0.217291	0	0.164954	0.00904245	0.0366913	0.0332309	0	0.00128022	0	0.0228075	0.0371659	0.0469565	0.0959703	0.00562854	0	0	0.00397129	0	0.00317257	0	0.432227	0.90681
TCGA-L4-A4E6-01A-11R-A24H-07	0.0584933	0	0.0130273	0.0474576	0	0.137826	0.007358	0.0191833	0	0	0.00779658	0.00784578	0.00143233	0.208063	0.0425594	0.304451	0.0761816	0	0.0627942	0	0	0.00553031	0.004	0.308352	0.959986
TCGA-55-7570-01A-11R-2039-07	0.197313	0	0.310353	0.18373	0	0.00162191	0.0206481	0.048757	0.024118	0	0	0.0363432	0.0132859	0.0543775	0.023242	0.045728	0.0176336	0.00144605	0.0204746	0	0	0.000927048	0	0.541266	0.845765
TCGA-05-4250-01A-01R-1107-07	0.0854305	0	0.0275367	0.239147	0	0.113223	0.135129	0.0340403	0	0	0.00972748	0	0.0282672	0.0419667	0.0721623	0.152789	0.0276984	0.0138694	0.0135178	0	0	0.00549472	0.003	0.313707	0.954432
TCGA-97-A4M1-01A-11R-A24X-07	0.0514861	0	0.00775482	0.0636537	0	0.137597	0	0.000667849	0.000678713	0	0	0.0474255	0.0463781	0.107852	0.0285434	0.280875	0.0361596	0.00254384	0.188385	0	0	0	0.003	0.319544	0.95071
TCGA-S2-AA1A-01A-12R-A39D-07	0.124366	0	0.211727	0.0697343	0	0.214012	0.00908127	0.0539357	0.0280799	0	0	0.0221267	0	0.0935459	0.0420705	0.0303436	0.0491798	0	0.0517975	0	0	0	0	0.421601	0.909454
TCGA-38-4628-01A-01R-1206-07	0.00972347	0.00462149	0.0132545	0.0412923	0	0.0698713	0	0.02779	0.000282757	0	0	0.0227998	0.0616917	0.125592	0.011045	0.366838	0.101982	0.0228941	0.100275	0	0	0.0200454	0.006	0.295601	0.965895
TCGA-86-A4D0-01A-11R-A24H-07	0.0809203	0	0.0115094	0.105304	0	0.178612	0.110996	0.073489	0	0	0	0.0587505	0.00742747	0.0184284	0.0591713	0.159879	0.0868853	0.00785694	0.0396815	0	0	0.00108935	0.07	0.129221	1.02864
TCGA-78-7166-01A-12R-2066-07	0.0474332	0.0195641	0.0769176	0.170668	0	0.109427	0.019585	0.0936298	0.050315	0	0.0416327	0	0	0.206244	0.106557	0.0422923	0	0.00858211	0.00715247	0	0	0	0.014	0.236195	0.996753
TCGA-49-AARQ-01A-11R-A41B-07	0.147882	0	0.0625693	0.105584	0	0.0555309	0.010731	0.112661	0.00558966	0.0488998	0	0.0315507	0	0.131335	0.199291	0.0620557	0.00717182	0	0.0191483	0	0	0	0.003	0.31847	0.96324
TCGA-50-6593-01A-11R-1755-07	0.0181405	0.0380451	0.0310132	0.0134272	0	0.0597692	0.00967231	0.0405644	0.0113078	0	0.00213036	0	0.0513635	0.310513	0.0205575	0.111954	0.152062	0.0170575	0.0885947	0	0	0.023827	0.023	0.209276	1.0071
TCGA-44-3918-01A-01R-1107-07	0.0128752	0	0.0928456	0.169023	0	0.129107	0.105131	0.0423164	0	0	0.0393958	0	0	0.103241	0.0920196	0.176992	0.0103021	0	0.0147235	0	0	0.012028	0.026	0.199572	1.00346
TCGA-44-2659-01A-01R-0946-07	0.0920472	0	0.144629	0.15294	0	0.223281	0.00577802	0.0284932	0.0394777	0	0	0.0271332	0.0128015	0.0101786	0.0638593	0.0860338	0.0235323	0	0.0847354	0	0	0.00507986	0.001	0.376426	0.929519
TCGA-44-6778-01A-11R-1858-07	0.0688551	0	0.000401378	0.0801581	0	0.322221	0.0386264	0.0632751	0	0	0.00738243	0.0104127	0.0124843	0.0815458	0.108961	0.131773	0.0399537	0	0.0234678	0	0	0.0104819	0.094	0.105215	1.0493
TCGA-86-A4JF-01A-11R-A24X-07	0.0452266	0	0.0267235	0.0950637	0	0.138201	0.0194194	0.067904	0	0	0	0.0719563	0	0.134249	0.0902629	0.145793	0.0122312	0.0356055	0.107164	0	0	0.0102014	0.035	0.176357	1.01054
TCGA-62-A470-01A-11R-A24H-07	0.0796737	0	0.014013	0.0357254	0	0.179144	0	0.0116689	5.83338e-05	0	0	0.0394398	0	0.168584	0.0543096	0.285755	0.065546	0	0.0582205	0	0	0.00786166	0.059	0.14803	1.02545
TCGA-86-8076-01A-31R-2241-07	0.032471	0	0.183759	0.190157	0	0.0955	0.0267992	0.0282111	0.0621259	0	0	0.00908999	0	0.18788	0.0589932	0.0549635	0.0473362	0	0.0123612	0	0	0.010353	0.001	0.375054	0.930569
TCGA-44-3398-01A-01R-1107-07	0	0.0453033	0.0105439	0.0650361	0	0.178862	0.00716329	0	0	0	0	0.0176241	0.0246489	0.0342301	0.0272147	0.0693955	0.356928	0.0328063	0.0883315	0	0.0299698	0.0119426	0.038	0.174724	1.00895
TCGA-78-7154-01A-11R-2039-07	0.0870001	0	0.00550269	0.0771071	0	0.318675	0.0380838	0.0185507	0	0	0.00738111	0.0158821	0.0113851	0.0449824	0.11803	0.122652	0.0524077	0.00644115	0.075919	0	0	0	0.007	0.28619	0.967246
TCGA-MP-A4TI-01A-21R-A24X-07	0.0511039	0	0.0277967	0.0794379	0	0.141142	0.0774027	0.0309069	0.0432449	0	0.0165803	0.00352455	0.00818808	0.17501	0.101016	0.158537	0.015876	0.0142641	0.0491946	0	0	0.0067755	0	0.477576	0.880503
TCGA-55-8302-01A-11R-2326-07	0.015525	0.0369199	0.0137634	0.163015	0	0.110922	0.00878588	0.0606887	0.00790901	0	0	0.0486745	0.037338	0.122093	0.13921	0.133966	0.016672	0.00225605	0.0822614	0	0	0	0.073	0.125309	1.03695
TCGA-91-8496-01A-11R-2403-07	0.0102563	0.00495794	0	0.0986409	0	0.0975099	0.00419223	0	0.00560264	0	0	0.0244727	0.0515286	0.11485	0.0141275	0.245611	0.114063	0	0.149198	0	0.0204636	0.0445256	0	0.434608	0.900767
TCGA-99-8033-01A-11R-2241-07	0	0.00836378	0.0355159	0.19903	0	0	0.164527	0.107863	0.00432837	0	0.0199034	0.0681055	0.00321179	0.152404	0.0883655	0.0659027	0.00275203	0.0571448	0.0055885	0	0	0.0169938	0.026	0.201311	1.01049
TCGA-97-7547-01A-11R-2039-07	0.117486	0	0.091213	0.0563367	0	0.213081	0.0113838	0.0328312	0.051165	0	0	0.00645804	0.0234233	0.0949463	0.0470486	0.166233	0.0224731	0	0.0659206	0	0	0	0.007	0.288911	0.964305
TCGA-55-6979-01A-11R-1949-07	0.0778071	0	0.11062	0.117961	0	0.150234	0.0270728	0.0496127	0.015209	0	0	0.0157679	0	0.128876	0.0955627	0.155087	0.0163946	0	0.0357686	0	0	0.00402691	0.001	0.356752	0.93594
TCGA-86-7714-01A-12R-2170-07	0.0300132	0	0.00519246	0.0189647	0	0.181456	0	0	0	0	0	0.0341719	0.0186239	0	0	0.205403	0.27595	0.11709	0.103621	0	0	0.00951408	0.006	0.303389	0.957646
TCGA-95-7944-01A-11R-2187-07	0.00578501	0	0.00668367	0.290259	0	0	0.148963	0.0285266	0.00877016	0	0.0690484	0.0656664	0.00194295	0.105734	0.129333	0.0892111	0.00471439	0.0111164	0.0342457	0	0	0	0	0.49498	0.868095
TCGA-91-6830-01A-11R-1949-07	0.0616995	0	0.00286344	0.146464	0	0.15946	0	0.0355369	0	0	0	0.0567373	0.022556	0.160212	0.0996845	0.102527	0.00884499	0.0109403	0.107817	0	0.0172084	0.00744896	0.046	0.161328	1.01936
TCGA-44-2662-01A-01R-A278-07	0.024284	0	0.0760923	0.00738005	0	0.086724	0.0355765	0.00467469	0	0.0151156	0	0.00755164	0.107812	0.262015	0.0144442	0.105811	0.10809	0.0152223	0.0538946	0	0.0176092	0.0577037	0.01	0.269341	0.976498
TCGA-35-4123-01A-01R-1107-07	0.0252839	0	0.0211858	0.33066	0	0.0572151	0.08319	0.0657566	0.0188158	0	0	0.00466578	0.00930309	0.12663	0.0427628	0.161154	0.0289727	0	0.0175254	0.00548973	0.00134999	3.9565e-05	0.004	0.308271	0.96092
TCGA-55-8301-01A-11R-2287-07	0.034488	0	0.155294	0.0946517	0	0.137442	0.0496387	0.0283773	0.0226609	0.00431444	0.00646596	0.00968499	0	0.145642	0.171465	0.0595033	0.024431	0	0.0559396	0	0	0	0.008	0.275254	0.979045
TCGA-44-8120-01A-11R-2241-07	0.117341	0	0.0956494	0.0628313	0	0.189982	0.0481987	0.00658092	0	0	0	0.00165338	0.0228267	0.0859144	0.0218535	0.121806	0.116499	0.0233	0.071916	0	0	0.0136478	0.002	0.328443	0.945704
TCGA-55-6981-01A-11R-1949-07	0.202378	0	0	0.0311249	0	0.206172	0.00601209	0.0256189	0.0158423	0	0	0.00639286	0.0334567	0.15767	0.0101831	0.107992	0.112311	0.0291406	0.0534875	0.00177095	0	0.00044742	0.004	0.307629	0.956072
TCGA-86-8668-01A-11R-2403-07	0.0660186	0	0.142121	0.0540374	0	0.176838	0	0.0448381	0.0232115	0	0	0.0208084	0	0.143646	0.0794536	0.122429	0.0465887	0	0.0747277	0	0	0.00528276	0.001	0.348452	0.939351
TCGA-97-8174-01A-11R-2287-07	0.0926804	0	0.114679	0.0569774	0	0.287885	0.0267277	0	0	0	0.0126835	0	0.0217329	0	0.0994569	0.167228	0.0458224	0.00398203	0.0682597	0	0	0.00188515	0.001	0.347454	0.939566
TCGA-50-5941-01A-11R-1755-07	0.121676	0	0.0483793	0.139111	0	0.128852	0.0343309	0.06179	0.0385894	0	0	0.0228178	0.00671221	0.0990518	0.106514	0.0845007	0.0276341	0.000221413	0.0681797	0	0	0.01164	0.008	0.278135	0.969991
TCGA-73-4658-01A-01R-1755-07	0.068619	0	0.0569033	0.0583561	0	0.1921	0.034859	0.0436852	0.00228966	0.00535189	0	0.0060948	0.057247	0	0.0438669	0.149338	0.229395	0.0121085	0.0320511	0	0	0.00773437	0.007	0.290443	0.960445
TCGA-05-4244-01A-01R-1107-07	0	0.000354245	0.00163048	0.05779	0	0.193251	0.0168269	0.0432491	0.00389129	0	0	0.00847268	0.0657429	0.21557	0.0327487	0.142377	0.1109	0.0334477	0.054684	0	0.0170232	0.00204171	0.1	0.102265	1.04351
TCGA-55-6968-01A-11R-1949-07	0.0309123	0	0.156569	0.0936113	0	0.0645172	0.0559744	0.0115511	0.0224236	0	0.00172424	0.00836961	0	0.352345	0.077022	0.102961	0.00184058	0	0.020179	0	0	0	0.003	0.31317	0.965026
TCGA-67-3771-01A-01R-0946-07	0.0789864	0	0.161307	0.0894127	0	0.0849769	0.0200452	0	0.0153595	0	0	0.0438931	0	0.172484	0.111888	0.140535	0.0143747	0	0.062242	0	0	0.00449472	0	0.393758	0.920252
TCGA-50-6597-01A-11R-1858-07	0.00573591	0.0415895	0.103067	0.0933419	0	0.233023	0.00110389	0.0327378	0.0992925	0.0199021	0	0.0285438	0	0.029516	0.0887404	0.0510306	0.0991468	0.0296239	0.0436053	0	0	0	0.008	0.277548	0.974041
TCGA-75-5147-01A-01R-1628-07	0.0639793	0	0.0755372	0.0706186	0	0.228809	0.0568092	0.0142641	0.0101559	0.00496685	0	0.00216564	0.0212498	0.0677789	0.0605743	0.1068	0.111228	0.0145951	0.0604369	0	0	0.0300312	0.019	0.221712	0.986921
TCGA-J2-8192-01A-11R-2241-07	0.0479438	0	0.0166703	0.0257245	0	0.282653	0.0130885	0	0	0	0.0162135	0	0.00199768	0.205159	0.0207645	0.184181	0.0839724	0.0296575	0.0453859	0	0	0.0265893	0.014	0.238684	0.987316
TCGA-44-A47B-01A-11R-A24H-07	0.0269222	0	0.00336858	0.15287	0	0.171188	0.0581403	0.014845	0.0406964	0	0	0.031156	0	0.15811	0.0503014	0.159226	0.0542037	0	0.0789733	0	0	0	0.02	0.219882	0.994357
TCGA-50-5935-01A-11R-1755-07	0.0495789	0	0.055315	0.0659177	0	0.275846	0.0147286	0.014007	0.0601612	0	0	0.00310403	0.0196047	0.110754	0.0302244	0.0699761	0.109782	0.08183	0.0388176	0	0	0.00035147	0.014	0.23765	0.985183
TCGA-NJ-A55A-01A-11R-A262-07	0.134629	0.0296048	0.0374564	0.0877525	0	0.23181	0.0126793	0.0623312	0.0250999	0	0	0.0227776	0.00284463	0.0325833	0.053964	0.0537439	0.109704	0.0117821	0.0891974	0	0	0.0020393	0.001	0.345234	0.94041
TCGA-55-6972-01A-11R-1949-07	0.0862179	0	0.145008	0.22132	0	0.104812	0	0.0414319	0	0	0.0303698	0.0420694	0.0159329	0.0078734	0.0384383	0.150699	0.0110438	0.04885	0.0439665	0	0.0119674	0	0.046	0.163065	1.02758
TCGA-44-2656-01A-02R-A278-07	0.100024	0	0.0979795	0.141355	0	0.0460091	0.112962	0	0	0.0266279	0	0	0	0.0586425	0.0757791	0.157579	0.0446945	0.0453297	0.056213	0	0.0368049	0	0.002	0.335429	0.942818
TCGA-69-7973-01A-11R-2187-07	0.0861909	0	0.106768	0.109783	0	0.141528	0.0842431	0	0.00166192	0	0	0.0366771	0.0145982	0.0390207	0.0409681	0.129007	0.0520203	0.0250836	0.121444	0	0	0.0110069	0.003	0.311337	0.952372
TCGA-44-6146-01B-04R-A277-07	0.104836	0	0.0162321	0.00873078	0	0.468076	0.0118998	0	0	0	0	0	0.0103907	0	0.00386896	0.125429	0.0297729	0.126612	0.0187645	0	0.0645919	0.0107958	0.124	0.0915419	1.0538
TCGA-44-6779-01A-11R-1858-07	0.0220322	0	0.00912123	0.1776	0	0.177941	0.0533269	0.0172816	0.0486423	0	0.065582	0	0	0.078491	0.141211	0.142345	0.015044	0	0.0420143	0	0	0.0093678	0.003	0.318993	0.957086
TCGA-69-8253-01A-11R-2287-07	0.108775	0	0.226025	0.0911097	0	0.121182	0	0.0230665	0	0	0	0.0445633	0.0108325	0.0682856	0	0.103052	0.0715633	0.0652211	0.0462037	0	0	0.0201207	0	0.541252	0.842162
TCGA-86-8074-01A-11R-2241-07	0.00879255	0	0.0086165	0.0491016	0	0.132288	0.0469448	0.0377206	0.0341409	0	0	0.0138109	0.0205667	0.203733	0.0711893	0.195604	0.0924786	0.0203708	0.0317058	0	0.0182672	0.0146696	0.123	0.0923799	1.04853
TCGA-05-4249-01A-01R-1107-07	0.00925127	0.0516003	0.0291677	0.0331204	0	0.120444	0	0.0386001	0.0306033	0	0	0	0.0122183	0.000962926	0.0385732	0.1161	0.350578	0.00860443	0.133853	0	0	0.0263237	0.028	0.193315	1.0007
TCGA-55-1596-01A-01R-0946-07	0.0499463	0	0.0523661	0.0983386	0	0.125524	0	0.0663589	0.05935	0	0.023583	0	0.00278663	0.156443	0.0804197	0.14255	0	0.106507	0.0358275	0	0	0	0.039	0.172932	1.01622
TCGA-55-7914-01A-11R-2170-07	0.0319035	0	0.293855	0.141977	0	0.151161	0.0391139	0.0171572	0.0308409	0	0	0	0	0.0561799	0.103394	0.0807631	0.00309975	0	0.0505542	0	0	0	0	0.392964	0.931182
TCGA-75-6211-01A-11R-1755-07	0.0172344	0.00710634	0.152774	0.103395	0	0.196337	0.0259745	0.0629552	0.029781	0	0	0.0358067	0.014119	0	0.0296768	0.171774	0.0464906	0.00488174	0.089525	0	0	0.0121687	0.002	0.325409	0.949619
TCGA-75-7025-01A-12R-1949-07	0.180018	0	0.0700398	0.0820173	0	0.178793	0	0.0327153	0.0347945	0	0	0.0387034	0.0414575	0	0.00284873	0.0615049	0.147359	0.0551299	0.0688367	0	0	0.00578276	0	0.442851	0.896266
TCGA-MP-A4TK-01A-11R-A24X-07	0.017066	0.0443103	0.058404	0.0373368	0	0.15703	0.0357654	0.0078897	0.0172119	0	0.0131378	0	0	0.324926	0.0423856	0.123504	0.0667003	0.00390068	0.0504328	0	0	0	0.02	0.217935	1.00173
TCGA-62-A46V-01A-11R-A24H-07	0.0276991	0	0.0034297	0.0129559	0	0.156707	0	0.00704588	0	0	0	0.0252097	0.0288028	0.105898	0	0.195354	0.191882	0.119867	0.125149	0	0	0	0.007	0.285694	0.965379
TCGA-MP-A4TA-01A-21R-A24X-07	0.0562385	0	0.0566604	0.164375	0	0.172096	0.0342084	0.0708346	0.00228565	0	0.00850385	0.0467384	0.00598901	0.162589	0.0797043	0.0843867	0	0.00697093	0.0484198	0	0	0	0.028	0.192256	1.01048
TCGA-97-8179-01A-11R-2287-07	0.022197	0	0	0.0705769	0	0.0646867	0	0.0824769	0.0217794	0	0	0.0333577	0.0257503	0.203184	0.0466132	0.183843	0.111797	0.0148683	0.0743139	0	0.0398296	0.00472564	0.045	0.164736	1.01664
TCGA-91-6831-01A-11R-1858-07	0	0.0143062	0.0547294	0.114028	0	0.0923133	0.00500059	0.0232355	0.0335879	0	0	0.0383588	0.00297707	0.263973	0.0707952	0.233323	0.00368963	0	0.0353086	0	0	0.0143737	0.086	0.11017	1.05073
TCGA-05-5420-01A-01R-1628-07	0.0255497	0	0.015872	0.0943218	0	0.130955	0.0769216	0.0203555	0.00738955	0	0.0120744	0	0.00158047	0.118072	0.133426	0.168267	0.125778	0	0.0454634	0	0.00366813	0.0203055	0.176	0.0690293	1.05363
TCGA-J2-A4AE-01A-21R-A24H-07	0.266602	0	0.15275	0.0825459	0	0.174538	0.0174635	0.0282339	0	0.00534853	0	0.00801073	0.00383196	0.0178526	0.0498148	0.0916005	0.0106852	0.025476	0.064655	0	0	0.000591857	0	0.565742	0.825171
TCGA-50-6673-01A-11R-1949-07	0.0959456	0	0.0284525	0.0296889	0	0.196039	4.29031e-05	0.0463946	0.0258286	0	0	0.031082	0.0200912	0.157589	0.0425121	0.170303	0.0741899	0.0429529	0.0313	0	0	0.00758729	0.034	0.183913	1.00595
TCGA-75-6206-01A-11R-1755-07	0.0377797	0	0.00835032	0.0361339	0	0.0694431	0.0115137	0.03764	0.0153622	0	0.00944732	0.00100519	0	0.452661	0.0334157	0.239919	0.000891553	0	0.0415092	0	0	0.00492822	0.002	0.332591	0.968633
TCGA-49-AARN-01A-21R-A41B-07	0.0729446	0.034145	0.226898	0.0650093	0	0.128914	0	0.0404416	0.06575	0	0	0.0419129	0	0.0760759	0.0437275	0.0450096	0.0889613	0.00566223	0.0619422	0	0	0.00260625	0	0.494365	0.868472
TCGA-55-6985-01A-11R-1949-07	0.150968	0	0.0935871	0.0507757	0	0.201816	0.0456899	0.00407942	0.0159048	0	0	0.0278582	0	0.135697	0.0791943	0.101114	0.00718902	0	0.0800248	0	0	0.00610221	0	0.397415	0.917112
TCGA-L9-A443-01A-12R-A24H-07	0.135866	0	0.0973542	0.118261	0	0.171195	0.00722301	0.0718397	0.0100698	0	0	0.0164732	0	0.138691	0.0857216	0.0890468	0.0199363	0	0.0383229	0	0	0	0.002	0.33259	0.94854
TCGA-97-A4M2-01A-12R-A24X-07	0.0944383	0	0.0590008	0.118061	0	0.123052	0.0199767	0.0482306	0	0	0.0370525	0.00360523	0.027453	0.154293	0.0368101	0.139122	0.0372186	0.0136019	0.0816744	0	0	0.00641032	0.001	0.351713	0.936165
TCGA-55-7815-01A-11R-2170-07	0.0461609	0	0.00157789	0.0294631	0	0.334967	0.0893079	0	0	0.026417	0	0	0.00809587	0.088273	0.0406338	0.169174	0.0908098	0.0229622	0.0435299	0	0	0.00862727	0.091	0.108647	1.03534
TCGA-49-AAR2-01A-11R-A39D-07	0.130093	0	0.312119	0.0855325	0	0.0776206	0.0222381	0.0168129	0.0349157	0	0	0.0522809	0.00795658	0.0949877	0.0341961	0.0550908	0	0	0.0761565	0	0	0	0	0.60303	0.797095
TCGA-55-7576-01A-11R-2066-07	0.0751109	0	0.0169246	0.121937	0	0.173867	0.0319429	0.0201766	0.0307558	0	0	0.0153689	0.0239289	0.0706705	0.0745023	0.158114	0.0762434	0.0273073	0.0748125	0	0	0.00833749	0.023	0.211448	0.992401
TCGA-78-7160-01A-11R-2039-07	0.0917539	0	0.0167022	0.168191	0	0.256584	0.0312034	0.0080045	0.0150012	0	0	0	0.00977718	0.0916273	0.0668166	0.148732	0.016754	0.0442546	0.0261675	0	0	0.00843088	0.002	0.337191	0.945289
TCGA-55-8090-01A-11R-2241-07	0.163351	0	0.10272	0.05489	0	0.234557	0	0	0.00604728	0	0	0.0743547	0.0376978	0.0483445	0.0303247	0.14479	0.0957929	0.00193664	0	0	0.00139055	0.00380335	0	0.414235	0.909615
TCGA-49-4486-01A-01R-1206-07	0.171035	0	0.230732	0.101357	0	0.160587	0.0191442	0.0522115	0	0	0	0.0132476	0.00805962	0	0.0425255	0.118764	0.0581716	0.0123358	0.00745781	0	0	0.00437254	0	0.449705	0.89648
TCGA-97-8176-01A-11R-2403-07	0.0586116	0	0.0285978	0.0781373	0	0.0308992	0.0573971	0.0325907	0.00973173	0	0.0282767	0	0.0811109	0.274707	0.0237237	0.175372	0.0240719	0	0.0362636	0	0	0.0605086	0.007	0.279907	0.972423
TCGA-69-7761-01A-11R-2170-07	0	0.0356432	0.0455712	0.146634	0	0.300572	0.0728968	0.00531932	0.00388221	0	0	0	0	0.15099	0.0894889	0.0729423	0.0246898	0.00116087	0.0405792	0	0	0.00963095	0.069	0.1327	1.03657
TCGA-55-8510-01A-11R-2403-07	0.113333	0	0.0450158	0.127665	0	0.144094	0	0.0367802	0.0181774	0	0	0.0556533	0.0088045	0.106084	0.0820231	0.114023	0.0534273	0	0.0899425	0	0	0.00497698	0.002	0.326967	0.947311
TCGA-55-8508-01A-11R-2403-07	0.182974	0	0.344147	0.00180068	0	0.0639064	0.0526076	0	0.0175576	0	0.0297202	0	0	0.210538	0.012065	0.0416547	0	0	0	0.0254009	0	0.017627	0	0.508485	0.873856
TCGA-73-4662-01A-01R-1206-07	0.0828206	0	0.178005	0.102142	0	0.216653	0.0185548	0.0189063	0.016179	0.0113698	0	0	0.016718	0.0750428	0.013861	0.106978	0.069198	0.0483231	0.020843	0	0	0.0044053	0	0.417576	0.908487
TCGA-55-8206-01A-11R-2241-07	0.081743	0	0.037996	0.0248274	0	0.151266	0	0	0.0336355	0	0	0.0653968	0.201877	0	0.00951736	0.0780978	0.151673	0.00285134	0.154919	0	0.00620042	0	0.006	0.296077	0.957847
TCGA-44-4112-01B-06R-A277-07	0.100824	0	0.0296207	0	0	0.474632	0.0283285	0	0	0.000830159	0.00092294	0	0	0.0731882	0.00645235	0.151864	0	0.0885419	0.0406023	0	0	0.00419367	0.035	0.178388	1.01725
TCGA-75-7030-01A-11R-1949-07	0.194101	0	0.172505	0.130233	0	0.21267	0.00359315	0	0	0	0	0.0119476	0	0.0703214	0.0414596	0.0827201	0.0397224	0.00676127	0.0339645	0	0	0	0	0.454691	0.891083
TCGA-49-4512-01A-21R-1858-07	0.0769237	0	0.0237662	0.00601287	0	0.15813	0	0.0178697	0.0330998	0	0	0.00013652	0.0328598	0.132467	0.0130392	0.306966	0.0797898	0.0444318	0.0745071	0	0	0	0.007	0.289738	0.964444
TCGA-MP-A4TE-01A-22R-A466-07	0.27078	0	0.313292	0.074106	0	0.0707689	0	0.0147994	0.019015	0	0	0	0	0.110051	0	0.044321	0	0.00866494	0	0.0283547	0	0.0458464	0	0.643086	0.765985
TCGA-55-8615-01A-11R-2403-07	0.0866945	0	0.0472987	0.00865768	0	0.0991592	0	0.0694581	0.0429767	0	0	0.00498004	0.0258449	0.403769	0.0120083	0.116137	0.00153201	0.0581223	0.0233616	0	0	0	0.017	0.226211	1.00925
TCGA-91-6828-01A-11R-1858-07	0.123127	0	0.0804994	0.115163	0	0.23599	0.0111599	0.0183986	0	0	0	0.0326895	0.0317179	0.00166146	0.0575243	0.182484	0.0595182	0	0.0289769	0	0	0.0210892	0.002	0.320918	0.951136
TCGA-49-4488-01A-01R-1755-07	0.0109182	0.0105378	0.0333302	0.178317	0	0.122806	0.0545288	0.0290226	0.0400502	0	0	0	0.0080597	0.140562	0.0871819	0.11324	0.145411	0.00461276	0.0214226	0	0	0	0.069	0.131559	1.02975
TCGA-50-6590-01A-12R-1858-07	0.0108158	0.00206558	0.0796987	0.104648	0	0.133809	0.0741091	0.0104641	0.0161468	0	0	0.0327019	0	0.252105	0.112079	0.132716	0	0	0.0374436	0	0	0.00119652	0.057	0.148955	1.0303
TCGA-86-8279-01A-11R-2287-07	0.0327062	0	0.0425683	0.0264916	0	0.0860492	0.0083539	0.014294	0.018056	0	0.0102351	0	0.000802622	0.344095	0.034421	0.116826	0.249806	0.0064284	0.00886676	0	0	0	0.042	0.168258	1.03918
TCGA-38-4632-01A-01R-1755-07	0.0391119	0	0.0140194	0.0835049	0	0.145319	0.0905812	0.0357258	0.0100604	0	0.01246	0	0.00813209	0.0426279	0.0520064	0.14786	0.211777	0.018778	0.0571227	0	0.00641372	0.0245005	0.019	0.222041	0.985902
TCGA-50-5044-01A-21R-1858-07	0.0569155	0	0.0940681	0.141879	0	0.10484	0.099636	0.0157102	0.0450506	0	0.00278728	0.0230926	0.00834615	0.0660609	0.059359	0.145325	0.0613532	0.0155057	0.057136	0	0	0.00293422	0.006	0.300192	0.957288
TCGA-95-A4VP-01A-21R-A262-07	0.215518	0	0.0862238	0.166735	0	0.0693805	0.0463663	0.0584412	0.050689	0	0.019547	0	0.0135985	0.0585392	0.0402485	0.112052	0.0320164	0.00768179	0.020745	0	0	0.00221815	0	0.476634	0.878542
TCGA-49-AAR3-01A-11R-A41B-07	0.0541418	0	0.0663453	0.173994	0	0.0774381	0.0811264	0.0234376	0.029187	0	0	0.0331753	0	0.171935	0.0784426	0.158883	0.0190586	0	0.0328348	0	0	0	0.013	0.251384	0.980975
TCGA-38-4631-01A-01R-1755-07	0.127399	0	0.134271	0.113286	0	0.123422	0.0106004	0	0.00622477	0	0	0.0195554	0	0.133665	0.0996115	0.126163	0.00667176	0	0.0338305	0	0	0.0653008	0.002	0.338761	0.946318
TCGA-95-7562-01A-11R-2241-07	0.121327	0	0.0807899	0.0332583	0	0.203184	0.031996	0.0142293	0.0202043	0	0	0.0059121	0.00233916	0.196915	0.0891488	0.140386	0.0121456	0	0.0417689	0	0	0.00639607	0.007	0.291855	0.964968
TCGA-69-7978-01A-11R-2187-07	0.0250837	0.00154877	0.0511904	0.15683	0	0.217686	0.0661634	0.00546779	0.0372758	0	0.00740553	0.00840619	0.00726685	0.0664558	0.0920697	0.129532	0.072137	0	0.0453354	0	0	0.0101462	0.029	0.190851	1.00571
TCGA-55-7903-01A-11R-2170-07	0.109409	0	0.0326623	0.146809	0	0.100043	0.0528292	0.0387074	0.020162	0	0.0301661	0	0.0097562	0.151578	0.11875	0.0926628	0.0507135	0.025449	0.0177313	0.00257065	0	0	0.001	0.366091	0.931456
TCGA-44-2666-01B-02R-A277-07	0.154721	0	0.0971283	0.0137467	0	0.449599	0	0	0	0	0	0.0368377	0.0175506	0.00973265	0	0.00557453	0	0.0310423	0.179765	0	0	0.00430177	0.006	0.301062	0.970405
TCGA-4B-A93V-01A-11R-A39D-07	0.108985	0	0.224111	0.0812193	0	0.0555501	0.0738047	0.0151415	0.0350144	0	0	0.0361131	0	0.277834	0.0281228	0.0425313	0	0	0.0215733	0	0	0	0	0.476511	0.879431
TCGA-44-5645-01B-04R-A277-07	0.0907333	0	0.000164173	0	0	0.329955	0.0201852	0	0	0	0	0.0120601	0.0417551	0	0.0301465	0.232369	0.126887	0.00698589	0.0794128	0	0.0293454	0	0.014	0.239562	0.980838
TCGA-44-A479-01A-31R-A24H-07	0.063517	0	0.167626	0.132128	0	0.219426	0.0523989	0.02352	0.0304774	0	0.0105023	0	0	0.0691634	0.0871626	0.103198	0.0155396	0	0.021978	0	0	0.00336318	0.002	0.338942	0.948092
TCGA-05-4430-01A-02R-1206-07	0.0194934	0	0.0306546	0.0634823	0	0.0894524	0.0276579	0.0377475	0.0176218	0	0	0.0245956	0.00780042	0.20725	0.0648056	0.150373	0.12895	0.0437974	0.0671863	0	0.0033677	0.015764	0.052	0.15479	1.01986
TCGA-95-7043-01A-11R-1949-07	0.338404	0	0.100654	0.239525	0	0	0	0.0541496	0	0	0	0	0.00495344	0.0271034	0.0324444	0.115191	0	0.00683906	0.0807361	0	0	0	0	0.553632	0.832219
TCGA-MP-A4TH-01A-31R-A262-07	0.154175	0.0328662	0.178945	0.104111	0	0.13962	0.0160523	0.053895	0.0426725	0	0	0.00234508	0	0.0710345	0.0255923	0.0945614	0.0414047	0.0164709	0.026254	0	0	0	0	0.536504	0.844052
TCGA-38-4626-01A-01R-1206-07	0.0303286	0	0.00762608	0.0320076	0	0.0999133	0.0114087	0	0	0	0.00619146	0.00923899	0.0474297	0.294599	0.0072536	0.268448	0	0.067516	0.0786611	0	0	0.0393783	0.007	0.290697	0.974646
TCGA-50-5930-01A-11R-1755-07	0.121235	0	0.226332	0.150999	0	0.0448087	0.0626433	0.016846	0.000650377	0	0.00105606	0	0	0.188935	0.0618604	0.108186	0.00168273	0	0.0129304	0	0	0.00183519	0	0.481203	0.876388
TCGA-78-7535-01A-11R-2066-07	0.00062486	0.019933	0.026905	0.039206	0	0.0854731	0	0.000675299	0.0103766	0	0.0230236	0.00389447	0.0227668	0.334635	0.0118656	0.213835	0.205994	0	0.000792342	0	0	0	0.006	0.297904	0.978982
TCGA-50-6592-01A-11R-1755-07	0.195206	0	0.0533353	0.125403	0	0.117564	0.0729552	0.0110592	0	0	0.0465936	0.0118112	0	0.157431	0.0708253	0.101193	0	0	0.0276955	0	0	0.00892771	0.001	0.364544	0.932741
TCGA-NJ-A55R-01A-11R-A262-07	0.137985	0.0306488	0.172596	0.0660306	0	0.0416254	0.00526393	0.0246261	0.0407273	0	0	0.034671	0	0.300009	0.0130508	0.0681196	0	0	0.0646473	0	0	0	0	0.422883	0.909298
TCGA-91-8499-01A-11R-2403-07	0.0452099	0	0.0189819	0.180741	0	0.176344	0.0245435	0.0402673	0.014011	0	0.0106404	0	0.00042067	0.0931964	0.115995	0.142271	0.103625	0	0.0182749	0	0.0139277	0.00155103	0.067	0.136609	1.03186
TCGA-55-6986-01A-11R-1949-07	0.114558	0	0.0644756	0.0728426	0	0.18565	0.00445956	0.0295118	0.0201806	0	0	0.0246633	0.0107468	0.0511017	0.026809	0.19529	0.1205	0.0051244	0.0613079	0	0	0.0127781	0.001	0.353974	0.93521
TCGA-55-6712-01A-11R-1858-07	0.117244	0	0.0508468	0.127974	0	0.243226	0.0249831	0	0.0173807	0.0120895	0	0	0	0.136076	0.0978473	0.111855	0	0	0.0604789	0	0	0	0.003	0.31119	0.95696
TCGA-44-2662-01B-02R-A277-07	0.0100295	0	0.00252328	0	0	0.184015	0.00897275	0.0192129	0	0	0.030491	0	0.0272716	0.0774105	0.0416997	0.35789	0	0.0194779	0	0	0.149746	0.0712596	0.041	0.169645	1.021
TCGA-67-6215-01A-11R-1755-07	0.00462199	0.0216727	0	0.0621448	0	0.164127	0.00794649	0	0.0160643	0	0.014812	0.000285571	0.0320345	0.107184	0.00378098	0.219605	0.153735	0.0300754	0.15518	0	0	0.00673073	0.041	0.170793	1.01021
TCGA-MP-A4TD-01A-32R-A262-07	0.124706	0	0.197125	0.0762951	0	0.132756	0	0.0259226	0.0375059	0	0	0.0222608	0	0.228811	0.0107676	0.093129	0.00521541	0.00975168	0.0357531	0	0	0	0	0.451878	0.892513
TCGA-78-7536-01A-11R-2066-07	0.0552631	0	0.0791779	0.157172	0	0.16051	0.0402627	0.0332947	0	0	0	0.047202	0.0171132	0.0620821	0.0997907	0.200092	0.0269188	0	0.0160828	0	0	0.0050382	0.013	0.248655	0.983434
TCGA-86-6562-01A-11R-1755-07	0.0209571	0	0.0220298	0.0321213	0	0.242444	0.0195867	0.019739	0.0168083	0	0.0342824	0	0.0169535	0.215573	0.0461397	0.176712	0.0227244	0.0371523	0.0420806	0	0	0.0346958	0.119	0.0950844	1.0469
TCGA-05-4418-01A-01R-1206-07	0.112837	0	0.140722	0.120705	0	0.130553	0.0626759	0.0242428	0	0	0	0.0254105	0	0.099645	0.0761382	0.137903	0	0.00867384	0.0503541	0	0	0.0101404	0.001	0.350531	0.9394
TCGA-MP-A4T9-01A-11R-A24X-07	0.131362	0	0.0107252	0.0842957	0	0.21358	0.00831117	0.00255243	0.000855793	0	0.0281883	0	0.0178049	0.182885	0.0395112	0.171267	0.0158517	0.0209944	0.0662523	0	0	0.00556437	0.004	0.310794	0.954764
TCGA-78-7143-01A-11R-2039-07	0.0790937	0	0	0.0258081	0	0.191944	0.00354643	0.054955	0.0217996	0	0	0.00955956	0.0202834	0.120462	0.00600688	0.105377	0.140526	0.157094	0.0616324	0	0	0.00191242	0	0.404875	0.9138
TCGA-69-8255-01A-11R-2287-07	0.127092	0	0.099403	0.26073	0	0.077219	0.172114	0.0469653	0	0	0.00400037	0.020937	0.0137655	0.0400484	0.0521189	0.0612109	0.000688911	0.00166787	0.0220378	0	0	0	0.002	0.337963	0.94888
TCGA-05-4384-01A-01R-1755-07	0.120706	0	0.0630504	0.0612033	0	0.105598	0	0.0259361	0	0	0	0.0265311	0.0206574	0.170377	0.0164635	0.261177	0.0591307	0	0.0456702	0	0	0.0235002	0.001	0.385409	0.922873
TCGA-73-7499-01A-11R-2187-07	0.0706981	0	0.108911	0.221484	0	0.0690343	0.0783876	0.0351686	0.0555127	0	0	0.00169854	0	0.0637348	0.120279	0.0864692	0.0465685	0	0.0392933	0	0	0.00276101	0.006	0.297555	0.964337
TCGA-86-8075-01A-11R-2241-07	0.0527576	0	0.0465475	0.0142457	0	0.123694	0.0105992	0.0244786	0.022495	0	0	0.00288399	0.00405188	0.15157	0.06028	0.265415	0.0456306	0.0689639	0	0.0701701	1.39365e-05	0.0362033	0.072	0.127165	1.03582
TCGA-50-5946-02A-11R-2090-07	0.117022	0	0.228365	0.169724	0	0.0769464	0.0775698	0	0.0330282	0	0.021655	0	0	0.0765717	0.0837819	0.061135	0.0173288	0.00132253	0.0319916	0	0	0.00355775	0	0.447299	0.89575
TCGA-44-5645-01A-01R-1628-07	0.0952077	0	0.0409295	0.03784	0	0.237866	0.0175638	0.0193371	0.0524043	0	0	0.0187351	0.0208776	0.0813856	0.0241042	0.0930891	0.132386	0.0588907	0.0665225	0	0	0.0028602	0.001	0.381705	0.923647
TCGA-NJ-A4YQ-01A-11R-A262-07	0.0495249	0.0525846	0.0491571	0.181958	0	0.10429	0.0276583	0.0945686	0.0285393	0	0	0.0112649	0	0.215548	0.0624075	0.0998538	0	0	0.0226444	0	0	0	0.007	0.286735	0.969778
TCGA-49-4487-01A-21R-1858-07	0.119921	0.0022116	0.0780079	0.23548	0	0.0228299	0.0960284	0.0117701	0.068274	0	0	0	0	0.198739	0.0520781	0.090082	0	0.00955246	0.015025	0	0	0	0.002	0.323797	0.952099
TCGA-62-8398-01A-11R-2326-07	0.232221	0	0.0220078	0.0237086	0	0.200698	0.0112756	0.0148849	0.00877234	0	0.0111637	0.0440506	0.0186981	0.192332	0.0629338	0.0913031	0.0133769	0.000802193	0.0419485	0	0	0.00982313	0.001	0.351162	0.939171
TCGA-MP-A4SW-01A-21R-A24X-07	0.152784	0	0.20876	0.0541595	0	0.133344	0.0185278	0.0218627	0.0382493	0	0.0253263	0.00641779	0.00471007	0.119148	0.0147897	0.157149	0	0.0194645	0.0239474	0	0	0.00136019	0	0.558389	0.831024
TCGA-73-4677-01A-01R-1206-07	0.146407	0	0.154161	0.134509	0	0.20692	0	0.0178304	0	0	0	0.0136049	0.03142	0.00262775	0.0277122	0.121138	0.0560381	0.0254132	0.0514542	0	0	0.0107628	0	0.48318	0.875081
TCGA-86-8673-01A-11R-2403-07	0.0444211	0	0.0846733	0.183828	0	0.0605379	0.0418024	0.0357518	0.0496304	0	0.0455331	0.0237576	0	0.260985	0.0552961	0.111791	0	0	0	0	0	0.00199166	0.022	0.213101	1.00532
TCGA-75-5146-01A-01R-1628-07	0.0972652	0	0.232867	0.0834131	0	0.200026	0.010493	0.0258204	0.0106503	0	0	0.0240822	0.0154092	0.0131903	0.043063	0.131499	0.0320064	0.0189656	0.0460217	0	0	0.0152273	0	0.449009	0.893819
TCGA-49-4490-01A-21R-1858-07	0.10578	0	0.0133653	0.0833302	0	0.179453	0	0.0549957	0.0859743	0	0	0.0316074	0.00744631	0.218785	0.0694821	0.0587865	0.0120057	0.0152825	0.0637053	0	0	0	0.01	0.267979	0.976534
TCGA-71-8520-01A-11R-2403-07	0.173276	0	0.0257149	0	0	0.124298	0.00544141	0.0129636	0.025194	0.0134405	0.0417412	0	0	0.32981	0.0171134	0.144876	0	0.0329577	0.0524984	0	0	0.00067471	0.001	0.364238	0.935618
TCGA-55-7913-01B-11R-2241-07	0.106323	0	0.118012	0.0524462	0	0.0862814	0.0265034	0.0664865	0.0298002	0	0.00560694	0	0	0.354429	0.0344902	0.0585535	0.0446998	0	0	0	0	0.0163667	0.002	0.329531	0.955696
TCGA-44-7669-01A-21R-2066-07	0.0838564	0	0.0452851	0.0592268	0	0.211531	0.0524086	0	0	0	0.020509	0.00346465	0.00914536	0.0878146	0.141848	0.179178	0.0338338	0	0.0650666	0	0	0.00683174	0.013	0.253869	0.979045
TCGA-55-8505-01A-11R-2403-07	0.0306323	0	0.0756162	0.0309395	0	0.0959079	0	0.0136271	0.029625	0	0	0.0157399	0	0.507848	0.0312175	0.141657	0	2.38658e-05	0.00667341	0.013121	0	0.00737136	0.069	0.133778	1.08086
TCGA-50-6595-01A-12R-1858-07	0.0218655	0	0	0.0338	0	0.185437	0.0361162	0.0176093	0	0	0.0202391	0.0305408	0	0.221471	0.133689	0.215841	0	0.0173686	0.0596843	0	0	0.00633885	0.007	0.279952	0.975466
TCGA-62-A471-01A-12R-A24H-07	0.219154	0	0.0579032	0.157496	0	0.0888421	0.0378264	0.0249399	0.0143119	0	0.0648857	0.0483134	0.0113546	0.141364	0.0156602	0.0288003	0	0.0342719	0.0459102	0	0	0.00896651	0.001	0.376283	0.929307
TCGA-78-7161-01A-11R-2039-07	0.138691	0	0.164092	0.0479301	0	0.210522	0	0.0251701	0.0165119	0	0	0.0818375	0	0.106825	0.0252289	0.0672562	0	0.0444143	0.0546055	0	0	0.0169147	0.001	0.359922	0.938268
TCGA-53-A4EZ-01A-12R-A24X-07	0.134407	0	0.0440543	0.119079	0	0.200139	0.0436654	0.056024	0.00172844	0	0	0.00734823	0.0164049	0.0661934	0.0567315	0.0959337	0.110042	0	0.0400885	0	0	0.00816026	0.008	0.27598	0.968749
TCGA-62-8397-01A-11R-2326-07	0.0625822	0	0.0252758	0.037388	0	0.176023	0.0051645	0	0.0132916	0	0	0.0470245	0.0875012	0	0	0.169395	0.156617	0.0238222	0.195915	0	0	0	0.031	0.18848	0.998583
TCGA-67-4679-01B-01R-1755-07	0.0727702	0	0.00980335	0.0751559	0	0.209137	0.00805717	0.0101624	0	0	0	0.0206378	0.0890226	0	0.0237505	0.0705659	0.215018	0.0126463	0.173079	0	0.000852868	0.0093409	0.002	0.34109	0.940138
TCGA-38-7271-01A-11R-2039-07	0.00308881	0.161067	0.0394935	0.206234	0	0.195326	0.0226956	0	0.060348	0	0	0.0105889	0.00315821	0.0992864	0.0225783	0.101822	0.0228864	0.0153717	0.0327472	0	0	0.00330783	0.001	0.357573	0.937287
TCGA-50-5944-01A-11R-1755-07	0.106683	0	0.0267625	0.0449038	0	0.119424	0	0.0133835	0.0148118	0	0	0.0203299	0.0485464	0.130014	0.0312075	0.290362	0.0150691	0.00141816	0.13664	0	0.000444193	0	0.002	0.334478	0.944322
TCGA-80-5608-01A-31R-1949-07	0.0669128	0	0.0696686	0.128779	0	0.152978	0.0306314	0.0114339	0.0357245	0	0.0449634	0.0134644	0	0.0780537	0.0702826	0.114059	0.0381949	0.0431037	0.0573205	0	0	0.04443	0.012	0.264825	0.972625
TCGA-91-7771-01A-11R-2170-07	0.126476	0	0.0767576	0.0998686	0	0.35234	0.023748	0.00428273	0	0	0	0.0133916	0.00897032	0.0252794	0.0650553	0.140476	0.0237326	0.00536078	0.0298822	0	0	0.00437911	0.003	0.31176	0.958907
TCGA-55-8207-01A-11R-2241-07	0.0842368	0	0.016837	0.0736121	0	0.183686	0.00194565	0.0116672	0.0129539	0	0.00341563	0.00132483	0.045392	0.120961	0.0135002	0.185678	0.126974	0.0224302	0.0840994	0	0	0.0112855	0.002	0.33025	0.945062
TCGA-62-A46O-01A-11R-A24H-07	0.335246	0	0.267519	0	0	0.113468	0.00442824	0.0254202	0.0180975	0	0.0376105	0.0124177	0.00602699	0.0622257	0.002779	0.0234618	0	0.0871461	0	0	0.0041535	0	0	0.529322	0.859624
TCGA-44-A47A-01A-21R-A24H-07	0.0533057	0	0.00801028	0.0250628	0	0.14386	0.017238	0.0413413	0.0556807	0	0.00431419	0	0.00879623	0.0896227	0.000985265	0.0518325	0.308019	0.130215	0.0617159	0	0	0	0	0.394043	0.918834
TCGA-44-7661-01A-11R-2066-07	0.0270686	0	0	0.0467225	0	0.170842	0.129188	0.0190908	0	0	0	0.0165261	0.0532493	0.0795769	0.0609013	0.127052	0.0799972	0.116339	0.0592543	0	0.00658709	0.00760511	0.002	0.339553	0.94101
TCGA-J2-8194-01A-11R-2241-07	0.106584	0	0.06798	0.0485801	0	0.218674	0.00698538	0.0173896	0	0	0.00505811	0	0.0689467	0.0217388	0.0458928	0.20177	0.102434	0.01278	0	0.0199878	0	0.0551986	0.013	0.244234	0.980435
TCGA-95-A4VN-01A-11R-A262-07	0.0439949	0	0.00379073	0.150859	0	0.154122	0.0940127	0.0410765	0.00159286	0	0.0180884	0.0169833	0.00410859	0.110865	0.0952866	0.191974	0.0427564	0.00547331	0.0178242	0	0	0.00719197	0.001	0.361621	0.933409
TCGA-50-5932-01A-11R-1755-07	0.0597029	0	0.111354	0.049593	0	0.186658	0	0.0411376	0.00319886	0	0.000840906	0.0245914	0.0244902	0.116471	0.0319869	0.242101	0	0.0340352	0.061759	0	0	0.0120809	0.006	0.299005	0.959498
TCGA-44-2657-01A-01R-1107-07	0.0974536	0.00770173	0.18154	0.196653	0	0.11368	0.0487443	0.0480329	0.0399485	0	0	0	0.00672996	0.0391508	0.0510569	0.0963486	0.0308095	0.00624713	0.0333343	0	0	0.00256969	0	0.489536	0.871239
TCGA-MP-A5C7-01A-11R-A262-07	0.0548178	0	0.0793491	0.0363582	0	0.292422	0	0.0382498	0	0	0	0.0527212	0.0104983	0.039002	0.060187	0.161096	0.0788157	0.0353286	0.0611539	0	0	0	0.027	0.197379	1.00014
TCGA-75-7031-01A-11R-1949-07	0.071439	0	0.0995444	0.13892	0	0.21055	0.0539949	0.0206053	0.0126326	0	0.0277246	0.00815364	0.00799471	0.0916179	0.0848755	0.109489	0.0201238	0.00273962	0.0317144	0	0	0.00788142	0.002	0.34144	0.942888
TCGA-55-8087-01A-11R-2241-07	0	0.0193126	0.000678594	0.0349285	0	0.133735	0	0.00286118	0.0164436	0	0	0.028005	0.0170888	0	0.0165533	0.0809569	0.480158	0	0.155088	0	0	0.0141896	0.002	0.328095	0.951672
TCGA-55-8621-01A-11R-2403-07	0.093895	0	0.127233	0.0873279	0	0.133398	0.0106975	0	0	0	0	0.0330491	0.0204102	0.0970682	0.0787177	0.140168	0.0595513	0	0.105454	0	0	0.0130295	0	0.441818	0.897025
TCGA-55-A492-01A-11R-A24H-07	0.145944	0	0.306072	0.0587857	0	0.0488983	0.0318185	0.0565272	0.0134175	0	0.0179674	0	0.00541069	0.0569831	0.0263763	0.15579	0.00439306	0.0216049	0.0500117	0	0	0	0	0.610741	0.791632
TCGA-55-8085-01A-11R-2241-07	0.121014	0	0.0883299	0.140647	0	0.0853329	0.0684581	0.0525284	0.057391	0	0	0.0176074	0.0267615	0.137364	0.0760465	0.0694155	0.0214392	0.0242345	0.00721858	0	0	0.00621159	0.001	0.374323	0.927956
TCGA-NJ-A55O-01A-11R-A262-07	0.0986435	0	0.0253921	0.0332574	0	0.176476	0.0104075	0.0397859	0.0176543	0	0	0.0234188	0	0.115337	0.0795245	0.266665	0.0204652	0.00227302	0.0863959	0	0	0.00430405	0.002	0.34138	0.941135
TCGA-05-4390-01A-02R-1755-07	0.0155222	0	0.0225685	0.0528323	0	0.0996993	0.0907631	0	0.013934	0	0.0126392	0	0	0.461887	0.0481296	0.142002	0	0	0.0321087	0	0	0.00791337	0.203	0.0576504	1.10281
TCGA-97-7552-01A-11R-2039-07	0.104322	0	0.131539	0.27122	0	0.109397	0.015849	0.00653509	0.0182204	0.0140479	0	0.0104117	0	0.124562	0.0928112	0.0426534	0.0220774	0	0.0363544	0	0	0	0	0.398738	0.919302
TCGA-80-5611-01A-01R-1628-07	0	0.0148956	0.00167815	0.0446684	0	0.101112	0.0148699	0.0373326	0.0397949	0	0	0.00544715	0.0477828	0.426905	0.0878783	0.133924	0.0164687	0	0.0272421	0	0	0	0.023	0.209579	1.02604
TCGA-78-8648-01A-11R-2403-07	0.0768116	0	0.117966	0.111105	0	0.0866601	0.0165593	0.0326937	0.0143999	7.99937e-05	0	0.02003	0	0.332915	0.0288508	0.110367	0.00302804	0	0.0463536	0	0	0.00217942	0.006	0.296805	0.969355
TCGA-91-A4BD-01A-11R-A24H-07	0.00676505	0	0.0577035	0.026974	0	0.138181	0	0.0359015	0.0236163	0	0	0.0247628	0.159286	0.0489909	0.0162623	0.214392	0.0363246	0.0437267	0.167113	0	0	0	0.034	0.182766	1.00119
TCGA-78-8655-01A-11R-2403-07	0.023697	0.0144311	0.00111817	0.105892	0	0.108536	0.021476	0.0238104	0.0248691	0	0	0.0137165	0.00881043	0.298733	0.0750249	0.169322	0.0266876	0	0.0829773	0	0	0.000898464	0.023	0.208102	1.00709
TCGA-78-7162-01A-21R-2066-07	0.105504	0	0.0682979	0.132987	0	0.231811	0.00734673	0.0453865	0	0	0	0.0295092	0.0114475	0.0300092	0.0512349	0.120568	0.0264092	0.0370908	0.102398	0	0	0	0.006	0.293782	0.962812
TCGA-49-4494-01A-01R-1206-07	0.0400505	0	0.0246857	0.161509	0	0.113257	0.0371347	0.0418216	0.0297147	0	0	0.0141058	0.0217979	0.0810065	0.0680657	0.140938	0.189368	0.00488003	0.016533	0	0	0.015131	0.068	0.135098	1.02464
TCGA-55-7728-01A-11R-2187-07	0.0587151	0.00197427	0.00507685	0.0425123	0	0.0390612	0	0.0185308	0.0613164	0	0	0.00188232	0	0.506613	0.033457	0.203425	0.00839326	0	0.0190417	0	0	0	0.001	0.350964	0.964356
TCGA-86-6851-01A-11R-1949-07	0.00432381	0.00802017	0.109718	0.119924	0	0.196698	0.059065	0.0588177	0.0226088	0.0327697	0.0195801	0.0115607	0	0.112035	0.0838497	0.10262	0.0106033	0	0.0470895	0	0	0.000716129	0.013	0.246468	0.985882
TCGA-86-8359-01A-11R-2326-07	0.15754	0	0.0639377	0.271213	0	0.12056	0.0357772	0.0640196	0.0712536	0	0	0.0308317	0.0103542	0.09065	0.0265104	0.0288651	0	0.000647553	0	0	0	0.0278399	0.002	0.327929	0.959773
TCGA-67-6216-01A-11R-1755-07	0.080766	0	0.0706295	0.0796819	0	0.130573	0.0132994	0.0195172	0.0422232	0	0	0.0439334	0.078968	0.00762427	0.0274417	0.0952304	0.194038	0.0173979	0.0967779	0	0	0.001898	0.014	0.239095	0.97907
TCGA-69-8453-01A-12R-2326-07	0.0356577	0.00151856	0	0.0935727	0	0.125086	0.0117969	0.0349693	0.0170079	0	0	0.00636875	0.00596977	0.315667	0.0692512	0.190101	0.046902	0	0.0409707	0	0	0.00516057	0	0.442822	0.896532
TCGA-55-6983-01A-11R-1949-07	0.06345	0.112257	0.0484613	0.128192	0	0.199344	0.00134863	0.0315122	0.0437875	0	0	0.0163316	0	0.178386	0.019983	0.0834641	0.0394665	0.00785746	0.0225015	0	0	0.00365727	0.002	0.339046	0.94556
TCGA-75-6212-01A-11R-1755-07	0.142332	0	0.115505	0.0232952	0	0.146339	0.00834639	0.0112851	0.0288737	0	0	0	0	0.0285193	0.0154469	0.14946	0.20106	0.0151947	0.101272	0	0	0.0130691	0	0.414515	0.909511
TCGA-44-2666-01A-01R-0946-07	0.0727898	0	0.12496	0.0848484	0	0.137757	0	0.0326351	0	0	0	0.0312554	0.00659836	0.0316891	0.00783312	0.0592717	0.0633561	0.0319017	0.238894	0	0.0704498	0.00576072	0.001	0.347294	0.93918
TCGA-64-1680-01A-02R-0946-07	0.15646	0	0.0838159	0.0635651	0	0.202959	0	0.0618049	0	0.0216647	0	0.0264309	0	0.0188597	0.0579678	0.157592	0.0374065	0.0139352	0.0929932	0	0	0.00454472	0.012	0.264889	0.975405
TCGA-73-7498-01A-12R-2187-07	0.0416149	0	0.142389	0.0507694	0	0.299377	0.00969504	0.00216154	0.0457804	0	0	0.0178352	0.0476092	0.0158882	0.030434	0.146973	0.0402968	0.0179162	0.0912592	0	0	0	0.011	0.266318	0.974575
TCGA-55-7284-01B-11R-2241-07	0.0562919	0	0.0165581	0.0839881	0	0.103053	0.00840821	0.011683	0.0155626	0	0	0.0161112	0	0.308255	0.0753045	0.187643	0.0273437	0	0.0754982	0	0	0.0142989	0.007	0.287556	0.972025
TCGA-55-8096-01A-11R-2241-07	0	0.0403457	0.0657699	0.0493209	0	0.0934101	0.0401085	0	0.0161687	0	0.011023	0	0.0062682	0.386802	0.0402242	0.177355	0.0220763	0	0.0431814	0	0	0.00794553	0.038	0.174805	1.03379
TCGA-93-A4JN-01A-11R-A24X-07	0.0609606	0.0497595	0.0939047	0.0487444	0	0.172484	0.00825484	0.0465043	0.0466352	0	0.0072827	0.00602731	0.0058873	0.143387	0.0346901	0.149419	0.0191748	0.0150729	0.0827837	0	0	0.00902669	0.006	0.2994	0.959238
TCGA-93-A4JP-01A-11R-A24X-07	0.0553976	0	0	0.028696	0	0.0672566	0	0.0325143	0	0	0.00811662	0.00545255	0.0255507	0.158127	0.0894166	0.327853	0.0196313	0.0464508	0.115054	0	0.0177258	0.00275613	0.002	0.32451	0.95248
TCGA-75-6203-01A-11R-1755-07	0.0436064	0	0.014523	0.0994072	0	0.177211	0	0	0	0	0.0157317	0.00768418	0.00635814	0.208336	0.0187056	0.270063	0.0381105	0.0163004	0.0719163	0	0	0.012046	0.002	0.338816	0.94498

## Sheet: Supplementary Table S7
Supplementary Table S7: Relative Fractions of tumor-infiltrating immune cells of LUAD patients by the ssGSEA algorithm.
id	TCGA-38-4626-11A-01R-1758-07	TCGA-44-6148-11A-01R-1858-07	TCGA-44-5645-11A-01R-1628-07	TCGA-44-2668-11A-01R-1758-07	TCGA-91-6829-11A-01R-1858-07	TCGA-91-6849-11A-01R-1949-07	TCGA-50-5935-11A-01R-1858-07	TCGA-44-6146-11A-01R-1858-07	TCGA-49-6744-11A-01R-1858-07	TCGA-49-6745-11A-01R-1858-07	TCGA-91-6836-11A-01R-1858-07	TCGA-55-6968-11A-01R-1949-07	TCGA-44-6778-11A-01R-1858-07	TCGA-55-6982-11A-01R-1949-07	TCGA-55-6984-11A-01R-1949-07	TCGA-55-6981-11A-01R-1949-07	TCGA-91-6835-11A-01R-1858-07	TCGA-44-6776-11A-01R-1858-07	TCGA-44-2665-11A-01R-1758-07	TCGA-91-6847-11A-01R-1949-07	TCGA-44-3396-11A-01R-1758-07	TCGA-50-5931-11A-01R-1858-07	TCGA-44-6145-11A-01R-1858-07	TCGA-44-6144-11A-01R-1755-07	TCGA-55-6970-11A-01R-1949-07	TCGA-55-6969-11A-01R-1949-07	TCGA-91-6828-11A-01R-1858-07	TCGA-49-6742-11A-01R-1858-07	TCGA-38-4627-11A-01R-1758-07	TCGA-49-4512-11A-01R-1858-07	TCGA-55-6983-11A-01R-1949-07	TCGA-49-6761-11A-01R-1949-07	TCGA-55-6975-11A-01R-1949-07	TCGA-44-2655-11A-01R-1758-07	TCGA-44-2657-11A-01R-1758-07	TCGA-50-5936-11A-01R-1628-07	TCGA-50-5932-11A-01R-1755-07	TCGA-44-2661-11A-01R-1758-07	TCGA-49-6743-11A-01R-1858-07	TCGA-55-6971-11A-01R-1949-07	TCGA-50-6595-11A-01R-1858-07	TCGA-55-6980-11A-01R-1949-07	TCGA-44-2662-11A-01R-1758-07	TCGA-55-6986-11A-01R-1949-07	TCGA-38-4625-11A-01R-1758-07	TCGA-91-6831-11A-02R-1858-07	TCGA-50-5933-11A-01R-1755-07	TCGA-50-5939-11A-01R-1628-07	TCGA-73-4676-11A-01R-1755-07
aDCs	0.799493	0.701941	0.714998	0.72166	0.783108	0.724372	0.712137	0.725873	0.67611	0.753843	0.77052	0.724616	0.792899	0.709341	0.783583	0.767023	0.750711	0.718184	0.79989	0.722899	0.792764	0.73896	0.723436	0.809375	0.791947	0.722739	0.726723	0.719472	0.726627	0.824993	0.735567	0.725678	0.780794	0.772023	0.76827	0.740522	0.724729	0.826788	0.801024	0.762652	0.741537	0.715622	0.730789	0.720118	0.76506	0.821015	0.736729	0.787035	0.804242
APC_co_inhibition	0.860239	0.804313	0.841967	0.860162	0.843177	0.840128	0.839398	0.822605	0.877138	0.869981	0.851575	0.860534	0.867468	0.842668	0.810256	0.833336	0.753138	0.847898	0.821895	0.776644	0.855217	0.844073	0.862678	0.878565	0.881359	0.793464	0.834193	0.796817	0.85553	0.817158	0.87792	0.854971	0.817658	0.856492	0.845653	0.869792	0.84243	0.853671	0.837004	0.814782	0.857035	0.850694	0.879129	0.807185	0.873049	0.884415	0.870244	0.857261	0.86599
APC_co_stimulation	0.628208	0.578119	0.630281	0.671338	0.606075	0.605921	0.616189	0.666826	0.601811	0.623595	0.625033	0.65885	0.682556	0.650488	0.633377	0.604212	0.617484	0.61133	0.622046	0.555918	0.661172	0.677433	0.665918	0.641326	0.668287	0.647279	0.586219	0.622972	0.679105	0.654853	0.626487	0.629961	0.625099	0.636717	0.698525	0.682507	0.614115	0.678647	0.637985	0.621702	0.62904	0.611468	0.66819	0.569756	0.614628	0.670103	0.645287	0.64748	0.65902
B_cells	0.595388	0.589176	0.633078	0.619873	0.581585	0.596524	0.597853	0.622845	0.592028	0.578901	0.624901	0.755186	0.610059	0.622032	0.562005	0.573047	0.614779	0.585294	0.605601	0.53106	0.677131	0.569365	0.651497	0.597888	0.701168	0.721175	0.531028	0.609875	0.606608	0.645412	0.589922	0.567045	0.653128	0.590902	0.841575	0.634012	0.587854	0.608181	0.593599	0.576815	0.604099	0.619975	0.575375	0.584121	0.605915	0.649501	0.594655	0.589086	0.64161
CCR	0.641212	0.593626	0.610348	0.638273	0.593449	0.604374	0.608859	0.617624	0.591458	0.615828	0.620538	0.620029	0.658069	0.615378	0.60447	0.604411	0.608628	0.593463	0.614609	0.574647	0.648229	0.614066	0.620524	0.616984	0.641133	0.608919	0.59786	0.593386	0.63678	0.62224	0.617587	0.596753	0.616097	0.607179	0.666054	0.621964	0.600472	0.636227	0.60053	0.605184	0.614661	0.607668	0.637586	0.602673	0.608421	0.630987	0.629778	0.623226	0.633495
CD8+_T_cells	0.783326	0.673929	0.740643	0.864963	0.694585	0.645757	0.740039	0.8964	0.807356	0.766401	0.914751	0.804449	0.854813	0.862604	0.753124	0.655221	0.774164	0.748049	0.713266	0.675054	0.866965	0.754112	0.782147	0.774301	0.838162	0.768788	0.711263	0.658265	0.798194	0.70051	0.848092	0.800636	0.835529	0.762643	0.892285	0.808646	0.778471	0.723443	0.823678	0.835309	0.823761	0.77175	0.793037	0.714281	0.742069	0.829219	0.814159	0.690498	0.916946
Check-point	0.66253	0.629807	0.658373	0.669778	0.624173	0.633202	0.653358	0.667748	0.636352	0.669566	0.666347	0.686681	0.695712	0.683608	0.648075	0.657975	0.623674	0.639239	0.652067	0.594196	0.691577	0.656852	0.658606	0.66089	0.697732	0.648924	0.625709	0.61791	0.696935	0.674778	0.66251	0.653404	0.641832	0.656154	0.733413	0.678092	0.632576	0.681092	0.644416	0.633648	0.66847	0.65579	0.680099	0.622893	0.649465	0.664542	0.653606	0.636098	0.686859
Cytolytic_activity	0.894073	0.899279	0.943566	0.802342	0.825982	0.876889	0.919514	0.932115	0.863686	0.937816	0.916074	0.895039	0.918568	0.953202	0.852213	0.863969	0.824857	0.885759	0.819023	0.800323	0.921817	0.892354	0.889899	0.928111	0.956903	0.867558	0.875109	0.707749	0.92622	0.918763	0.904599	0.95331	0.892555	0.842094	0.924467	0.933174	0.935288	0.904684	0.839338	0.872511	0.960978	0.908658	0.919728	0.840098	0.83685	0.893509	0.843912	0.740285	0.93939
DCs	0.826224	0.691226	0.748814	0.828816	0.83759	0.653679	0.745104	0.716399	0.716568	0.794558	0.731593	0.773132	0.666278	0.72139	0.762179	0.664241	0.770668	0.731033	0.72186	0.589668	0.795257	0.78913	0.783285	0.812746	0.784826	0.699584	0.678776	0.75716	0.767454	0.811375	0.737102	0.74981	0.728353	0.662604	0.907178	0.693	0.716184	0.835125	0.722206	0.730534	0.702252	0.721437	0.780554	0.644402	0.760445	0.717668	0.773323	0.683135	0.813394
HLA	0.933226	0.924408	0.935657	0.935984	0.927716	0.936795	0.874281	0.933373	0.917641	0.955349	0.923709	0.927732	0.908303	0.933226	0.939163	0.923416	0.924924	0.919282	0.931183	0.885108	0.946288	0.940405	0.922137	0.941739	0.949487	0.907939	0.925992	0.930809	0.95538	0.948536	0.939897	0.930234	0.938015	0.901579	0.952897	0.925884	0.884751	0.91726	0.912428	0.934648	0.938789	0.936023	0.944225	0.925484	0.931419	0.918997	0.933112	0.916608	0.94453
iDCs	0.66587	0.553198	0.55162	0.696114	0.874536	0.54824	0.665775	0.607684	0.651264	0.693494	0.571311	0.658962	0.614623	0.580887	0.646341	0.586246	0.612394	0.634875	0.614355	0.538788	0.628285	0.56807	0.575829	0.750509	0.649053	0.546374	0.439467	0.656191	0.62867	0.819804	0.771392	0.764367	0.515274	0.648981	0.811734	0.695757	0.554605	0.726742	0.591038	0.654543	0.474388	0.621628	0.577643	0.54822	0.571921	0.643078	0.526952	0.589795	0.827953
Inflammation-promoting	0.749082	0.701633	0.738394	0.696914	0.686749	0.732849	0.738396	0.760519	0.655153	0.765091	0.749703	0.772534	0.781048	0.792615	0.712633	0.702263	0.73721	0.7176	0.691219	0.641181	0.785785	0.685869	0.736143	0.760861	0.825505	0.733799	0.712195	0.633962	0.769725	0.77596	0.76143	0.749938	0.734752	0.697415	0.824858	0.731121	0.698505	0.719018	0.648316	0.714438	0.771849	0.770341	0.752057	0.718303	0.676748	0.773694	0.699894	0.625863	0.759342
Macrophages	0.876759	0.774193	0.80714	0.859707	0.871019	0.754532	0.799188	0.770029	0.801793	0.741116	0.840197	0.827359	0.807093	0.79063	0.75983	0.788275	0.730223	0.761813	0.796188	0.760134	0.821916	0.847582	0.790537	0.870965	0.831365	0.841181	0.775573	0.742759	0.822576	0.785141	0.80347	0.826028	0.760384	0.757783	0.824215	0.802739	0.769695	0.838514	0.775973	0.810565	0.801771	0.749231	0.81383	0.793034	0.839299	0.795325	0.804082	0.798196	0.864427
Mast_cells	0.718134	0.794129	0.750849	0.748827	0.785246	0.725181	0.775973	0.788571	0.872093	0.781638	0.70445	0.706286	0.760767	0.751823	0.772479	0.80633	0.796304	0.71207	0.750403	0.66217	0.799906	0.644487	0.778688	0.659471	0.724307	0.724715	0.668072	0.6291	0.834586	0.813766	0.676048	0.744531	0.869317	0.811299	0.822516	0.564266	0.835579	0.838485	0.731206	0.819217	0.758838	0.736671	0.815225	0.637101	0.814252	0.727443	0.785207	0.791662	0.71413
MHC_class_I	0.979419	0.981991	0.986214	0.987909	0.980106	0.981601	0.987738	0.98879	0.980548	0.99027	0.981757	0.982132	0.993051	0.993169	0.984794	0.982706	0.982876	0.983057	0.981072	0.96562	0.990296	0.982942	0.983765	0.991414	0.992723	0.978094	0.985268	0.975629	0.988981	0.987439	0.985101	0.987231	0.977643	0.986586	0.989378	0.984595	0.978404	0.989598	0.977402	0.980793	0.989371	0.989425	0.993031	0.983682	0.976091	0.988654	0.987128	0.980985	0.987845
Neutrophils	0.823767	0.82895	0.791354	0.840915	0.816199	0.776866	0.781966	0.820719	0.765294	0.758728	0.818968	0.794688	0.873356	0.813749	0.780957	0.792466	0.759188	0.761243	0.806321	0.799877	0.834771	0.743617	0.829648	0.784932	0.841332	0.817488	0.83443	0.775202	0.780884	0.752899	0.78968	0.768029	0.825704	0.78173	0.819181	0.80357	0.799624	0.785057	0.748049	0.783657	0.779442	0.778471	0.854775	0.793625	0.822972	0.827983	0.850644	0.825645	0.793913
NK_cells	0.618832	0.532226	0.609346	0.597065	0.490026	0.572789	0.540014	0.532565	0.628882	0.63809	0.645465	0.529608	0.630113	0.52056	0.572254	0.496492	0.398749	0.620554	0.523032	0.527692	0.506133	0.585185	0.574978	0.623193	0.596563	0.591185	0.55152	0.538897	0.737615	0.696449	0.531675	0.703412	0.57676	0.50202	0.544834	0.645575	0.519153	0.43472	0.560339	0.54156	0.681239	0.584755	0.636253	0.539033	0.599218	0.563917	0.564651	0.428094	0.732514
Parainflammation	0.835666	0.822664	0.825485	0.846692	0.835668	0.802957	0.846601	0.8352	0.818897	0.836291	0.839441	0.84958	0.850231	0.840989	0.832439	0.834554	0.834697	0.817056	0.831419	0.801964	0.853718	0.831748	0.846578	0.841827	0.845409	0.829313	0.826272	0.835078	0.849344	0.847549	0.842641	0.830497	0.832301	0.821765	0.852505	0.826776	0.825425	0.848184	0.839523	0.848521	0.831372	0.830054	0.854052	0.806261	0.832902	0.848197	0.835513	0.831814	0.838523
pDCs	0.726556	0.706881	0.748289	0.754742	0.684516	0.620412	0.669889	0.71453	0.646154	0.68594	0.716721	0.707983	0.743414	0.704417	0.686253	0.69258	0.634355	0.621163	0.736007	0.64761	0.72326	0.656216	0.679313	0.71886	0.73633	0.685845	0.659397	0.600377	0.787444	0.724013	0.704828	0.721048	0.703232	0.666647	0.774575	0.730999	0.705611	0.720477	0.644092	0.682517	0.698798	0.680649	0.754414	0.6454	0.698232	0.728076	0.704605	0.671199	0.756536
T_cell_co-inhibition	0.679172	0.624701	0.666989	0.689099	0.618343	0.641129	0.643028	0.71096	0.667363	0.690413	0.717522	0.68692	0.71605	0.691075	0.679638	0.647718	0.60916	0.674393	0.658045	0.564314	0.700417	0.644706	0.674045	0.693932	0.728852	0.657949	0.623387	0.617496	0.701126	0.684469	0.70542	0.643158	0.673712	0.635227	0.751628	0.689405	0.645271	0.674029	0.670894	0.669968	0.686398	0.684895	0.701402	0.619595	0.63115	0.683698	0.662039	0.644553	0.709466
T_cell_co-stimulation	0.612228	0.615728	0.651054	0.657956	0.574219	0.587858	0.621652	0.666231	0.584042	0.617536	0.639755	0.706283	0.707209	0.690154	0.59389	0.626786	0.596664	0.574458	0.630847	0.556825	0.676961	0.61321	0.64579	0.644158	0.70854	0.647713	0.571863	0.548633	0.66889	0.669494	0.653257	0.619451	0.628375	0.617994	0.755142	0.634369	0.590272	0.682666	0.631271	0.628861	0.657482	0.669265	0.659136	0.584189	0.598577	0.672659	0.638329	0.617795	0.654559
T_helper_cells	0.97351	0.982206	0.974415	0.981054	0.985113	0.965802	0.978887	0.980505	0.972275	0.963799	0.981849	0.977405	0.976829	0.982096	0.971754	0.982178	0.975293	0.953896	0.983605	0.964128	0.98237	0.972056	0.973784	0.973181	0.981822	0.971562	0.966652	0.982535	0.979737	0.967777	0.982315	0.961001	0.970218	0.981383	0.983742	0.971645	0.978338	0.985552	0.974141	0.969011	0.978887	0.977899	0.982069	0.976253	0.969669	0.968133	0.974854	0.981657	0.967749
Tfh	0.505722	0.365565	0.377566	0.565619	0.413663	0.473976	0.371648	0.438294	0.404436	0.457366	0.49616	0.73595	0.495603	0.497401	0.408466	0.456353	0.546613	0.202984	0.540272	0.401107	0.654146	0.373243	0.533873	0.450414	0.633328	0.655854	0.296649	0.426273	0.32524	0.324411	0.570101	0.407358	0.625452	0.433374	0.853094	0.415452	0.319213	0.343273	0.399934	0.25855	0.449227	0.468028	0.46012	0.450506	0.451298	0.605815	0.435009	0.241124	0.560607
Th1_cells	0.562922	0.535278	0.586908	0.565738	0.502605	0.546096	0.585003	0.626432	0.484543	0.602592	0.588271	0.617789	0.628423	0.649632	0.58585	0.526348	0.584228	0.532941	0.547973	0.52871	0.612301	0.523595	0.597889	0.600841	0.661496	0.517877	0.523213	0.509075	0.595952	0.630539	0.61617	0.547169	0.586183	0.555361	0.691515	0.594313	0.584176	0.632747	0.568942	0.575684	0.621244	0.632951	0.598561	0.531775	0.506003	0.621704	0.561942	0.537693	0.570942
Th2_cells	0.526462	0.566993	0.591229	0.476059	0.453116	0.436022	0.486189	0.571106	0.391429	0.51328	0.415051	0.40051	0.484137	0.530567	0.469651	0.56294	0.376365	0.388934	0.509533	0.350558	0.577477	0.391262	0.533776	0.48853	0.636237	0.442156	0.437166	0.368081	0.598659	0.554156	0.527188	0.421718	0.519212	0.364784	0.585956	0.503377	0.462786	0.543384	0.460147	0.53202	0.559395	0.573651	0.543874	0.451844	0.502497	0.360271	0.382548	0.508874	0.536536
TIL	0.764209	0.751562	0.767161	0.775288	0.749277	0.727386	0.746523	0.782385	0.739858	0.743566	0.787233	0.814072	0.795832	0.795911	0.734179	0.745697	0.724337	0.722159	0.750742	0.696025	0.798897	0.734073	0.76421	0.76893	0.822902	0.784276	0.718604	0.70559	0.776685	0.77343	0.762658	0.74823	0.773224	0.732067	0.856548	0.766203	0.754336	0.781546	0.742249	0.75327	0.778622	0.775324	0.767322	0.731896	0.753421	0.769637	0.745461	0.738262	0.777024
Treg	0.777411	0.770713	0.785691	0.795389	0.766676	0.770678	0.792023	0.793062	0.780249	0.768469	0.783606	0.785624	0.796101	0.793988	0.776186	0.780269	0.763688	0.778401	0.793729	0.747359	0.802731	0.78286	0.793809	0.789869	0.803876	0.775322	0.768409	0.763043	0.787465	0.782871	0.788084	0.774487	0.780946	0.78553	0.806623	0.785486	0.774495	0.798103	0.786912	0.781699	0.788626	0.78431	0.788981	0.761738	0.767936	0.796151	0.788955	0.794472	0.780855
Type_I_IFN_Reponse	0.798169	0.778774	0.798976	0.748578	0.794856	0.782842	0.801596	0.80488	0.788288	0.796309	0.797048	0.799448	0.81532	0.811964	0.818344	0.779525	0.770474	0.795831	0.741933	0.781709	0.76351	0.800544	0.777519	0.791996	0.790349	0.75065	0.767291	0.749019	0.783312	0.811969	0.789497	0.80397	0.794571	0.800327	0.790316	0.767136	0.801989	0.761582	0.754307	0.783605	0.816328	0.798909	0.791782	0.78809	0.820093	0.790845	0.762478	0.769577	0.785066
Type_II_IFN_Reponse	0.815133	0.827055	0.880316	0.817954	0.768251	0.839725	0.873894	0.841471	0.862127	0.852869	0.846737	0.826764	0.901495	0.849824	0.800351	0.869601	0.805764	0.833136	0.866967	0.818041	0.906904	0.86322	0.82605	0.842038	0.838014	0.848128	0.836285	0.812061	0.858107	0.811896	0.78361	0.871236	0.847747	0.889381	0.84353	0.87169	0.866906	0.856039	0.870483	0.838716	0.896508	0.802173	0.878686	0.829451	0.838387	0.886678	0.842811	0.892964	0.879686
[truncated: 545 more columns]

## Sheet: Supplementary Table S8
Supplementary Table S8: Data of immune subtypes from TIMER2.0
id	Subtype_Immune_Model_Based
TCGA-A5-A0GI-01	Wound Healing (Immune C1)
TCGA-S9-A7J2-01	Immunologically Quiet (Immune C5)
TCGA-EK-A2RE-01	IFN-gamma Dominant (Immune C2)
TCGA-D5-5538-01	IFN-gamma Dominant (Immune C2)
TCGA-F4-6854-01	Wound Healing (Immune C1)
TCGA-AX-A2H7-01	Wound Healing (Immune C1)
TCGA-C8-A1HL-01	Wound Healing (Immune C1)
TCGA-EW-A2FS-01	IFN-gamma Dominant (Immune C2)
TCGA-IR-A3L7-01	Wound Healing (Immune C1)
TCGA-05-4420-01	Wound Healing (Immune C1)
TCGA-2G-AAFZ-01	Wound Healing (Immune C1)
TCGA-DX-A3U8-01	Lymphocyte Depleted (Immune C4)
TCGA-GL-8500-01	Lymphocyte Depleted (Immune C4)
TCGA-CC-A3MA-01	Wound Healing (Immune C1)
TCGA-IN-7808-01	IFN-gamma Dominant (Immune C2)
TCGA-CC-A9FW-01	Inflammatory (Immune C3)
TCGA-AA-3982-01	IFN-gamma Dominant (Immune C2)
TCGA-B9-A8YH-01	Inflammatory (Immune C3)
TCGA-E1-A7YI-01	Lymphocyte Depleted (Immune C4)
TCGA-B5-A1MY-01	IFN-gamma Dominant (Immune C2)
TCGA-CH-5751-01	IFN-gamma Dominant (Immune C2)
TCGA-A2-A3XX-01	Wound Healing (Immune C1)
TCGA-DQ-5624-01	IFN-gamma Dominant (Immune C2)
TCGA-KK-A7B3-01	Inflammatory (Immune C3)
TCGA-HG-A2PA-01	IFN-gamma Dominant (Immune C2)
TCGA-06-5412-01	Lymphocyte Depleted (Immune C4)
TCGA-BP-4765-01	Inflammatory (Immune C3)
TCGA-EJ-8468-01	Inflammatory (Immune C3)
TCGA-CZ-5459-01	Inflammatory (Immune C3)
TCGA-KK-A8I5-01	Inflammatory (Immune C3)
TCGA-KP-A3W3-01	IFN-gamma Dominant (Immune C2)
TCGA-IQ-A61O-01	Wound Healing (Immune C1)
TCGA-BH-A18K-01	Wound Healing (Immune C1)
TCGA-DD-AAW0-01	Inflammatory (Immune C3)
TCGA-AG-A011-01	Wound Healing (Immune C1)
TCGA-AA-3511-01	IFN-gamma Dominant (Immune C2)
TCGA-Z7-A8R5-01	Wound Healing (Immune C1)
TCGA-39-5031-01	Wound Healing (Immune C1)
TCGA-ZG-A8QW-01	Inflammatory (Immune C3)
TCGA-DU-7302-01	Immunologically Quiet (Immune C5)
TCGA-DJ-A3UX-01	Inflammatory (Immune C3)
TCGA-ZN-A9VQ-01	Wound Healing (Immune C1)
TCGA-EI-6512-01	Wound Healing (Immune C1)
TCGA-J4-A83K-01	Inflammatory (Immune C3)
TCGA-2H-A9GF-01	Wound Healing (Immune C1)
TCGA-HZ-7922-01	TGF-beta Dominant (Immune C6)
TCGA-BJ-A28S-01	Inflammatory (Immune C3)
TCGA-AG-3578-01	Wound Healing (Immune C1)
TCGA-QG-A5YX-01	Wound Healing (Immune C1)
TCGA-AA-3553-01	Wound Healing (Immune C1)
TCGA-ZG-A9MC-01	IFN-gamma Dominant (Immune C2)
TCGA-FE-A238-01	IFN-gamma Dominant (Immune C2)
TCGA-DU-A7TI-01	Lymphocyte Depleted (Immune C4)
TCGA-BR-8372-01	IFN-gamma Dominant (Immune C2)
TCGA-HC-7742-01	Inflammatory (Immune C3)
TCGA-64-1679-01	Wound Healing (Immune C1)
TCGA-CV-5976-01	IFN-gamma Dominant (Immune C2)
TCGA-25-1315-01	IFN-gamma Dominant (Immune C2)
TCGA-R6-A8WC-01	Wound Healing (Immune C1)
TCGA-GE-A2C6-01	Inflammatory (Immune C3)
TCGA-CV-6948-01	Wound Healing (Immune C1)
TCGA-D1-A1NW-01	IFN-gamma Dominant (Immune C2)
TCGA-CJ-6028-01	Inflammatory (Immune C3)
TCGA-24-2297-01	IFN-gamma Dominant (Immune C2)
TCGA-CZ-5456-01	Inflammatory (Immune C3)
TCGA-AA-3693-01	Wound Healing (Immune C1)
TCGA-EM-A22Q-01	Inflammatory (Immune C3)
TCGA-49-6744-01	IFN-gamma Dominant (Immune C2)
TCGA-L5-A4ON-01	Lymphocyte Depleted (Immune C4)
TCGA-IB-7891-01	TGF-beta Dominant (Immune C6)
TCGA-ZN-A9VU-01	IFN-gamma Dominant (Immune C2)
TCGA-Q3-A5QY-01	Inflammatory (Immune C3)
TCGA-66-2794-01	IFN-gamma Dominant (Immune C2)
TCGA-AJ-A3BI-01	IFN-gamma Dominant (Immune C2)
TCGA-W2-A7UY-01	Inflammatory (Immune C3)
TCGA-E3-A3E2-01	Inflammatory (Immune C3)
TCGA-FB-A545-01	IFN-gamma Dominant (Immune C2)
TCGA-G4-6320-01	Wound Healing (Immune C1)
TCGA-EB-A41A-01	Wound Healing (Immune C1)
TCGA-55-6982-01	IFN-gamma Dominant (Immune C2)
TCGA-RC-A7SH-01	Lymphocyte Depleted (Immune C4)
TCGA-CD-8528-01	Lymphocyte Depleted (Immune C4)
TCGA-CM-6164-01	Wound Healing (Immune C1)
TCGA-C5-A1ME-01	Wound Healing (Immune C1)
TCGA-09-0369-01	Wound Healing (Immune C1)
TCGA-E2-A2P6-01	Inflammatory (Immune C3)
TCGA-VD-A8KF-01	Lymphocyte Depleted (Immune C4)
TCGA-AX-A0IZ-01	IFN-gamma Dominant (Immune C2)
TCGA-EL-A4JZ-01	Inflammatory (Immune C3)
TCGA-M7-A722-01	Lymphocyte Depleted (Immune C4)
TCGA-CV-A6K0-01	IFN-gamma Dominant (Immune C2)
TCGA-13-1512-01	IFN-gamma Dominant (Immune C2)
TCGA-BH-A1EN-01	Lymphocyte Depleted (Immune C4)
TCGA-D1-A17D-01	Inflammatory (Immune C3)
TCGA-AO-A1KT-01	Wound Healing (Immune C1)
TCGA-N9-A4Q1-01	Wound Healing (Immune C1)
TCGA-12-5299-01	Lymphocyte Depleted (Immune C4)
TCGA-EM-A3AN-01	Inflammatory (Immune C3)
TCGA-29-1761-01	IFN-gamma Dominant (Immune C2)
TCGA-BJ-A0ZJ-01	Inflammatory (Immune C3)
TCGA-P5-A5EX-01	Inflammatory (Immune C3)
TCGA-DJ-A4V2-01	Inflammatory (Immune C3)
TCGA-HT-8563-01	Lymphocyte Depleted (Immune C4)
TCGA-J8-A3O2-01	Inflammatory (Immune C3)
TCGA-E9-A3HO-01	IFN-gamma Dominant (Immune C2)
TCGA-AX-A1CA-01	IFN-gamma Dominant (Immune C2)
TCGA-A6-A567-01	Wound Healing (Immune C1)
TCGA-58-A46N-01	Wound Healing (Immune C1)
TCGA-B5-A1MR-01	IFN-gamma Dominant (Immune C2)
TCGA-A3-3383-01	IFN-gamma Dominant (Immune C2)
TCGA-NJ-A4YI-01	Inflammatory (Immune C3)
TCGA-D8-A1XJ-01	Wound Healing (Immune C1)
TCGA-VT-A80J-01	IFN-gamma Dominant (Immune C2)
TCGA-Q1-A73Q-01	IFN-gamma Dominant (Immune C2)
TCGA-AG-3587-01	IFN-gamma Dominant (Immune C2)
TCGA-BQ-5880-01	Inflammatory (Immune C3)
TCGA-75-7027-01	Wound Healing (Immune C1)
TCGA-BA-6870-01	IFN-gamma Dominant (Immune C2)
TCGA-73-4666-01	IFN-gamma Dominant (Immune C2)
TCGA-MV-A51V-01	Wound Healing (Immune C1)
TCGA-77-A5G6-01	Wound Healing (Immune C1)
TCGA-5P-A9K4-01	Inflammatory (Immune C3)
TCGA-VD-A8KE-01	Lymphocyte Depleted (Immune C4)
TCGA-56-A4BX-01	Wound Healing (Immune C1)
TCGA-E9-A3QA-01	IFN-gamma Dominant (Immune C2)
TCGA-BR-A4J9-01	Inflammatory (Immune C3)
TCGA-CV-6955-01	IFN-gamma Dominant (Immune C2)
TCGA-P3-A5Q6-01	Wound Healing (Immune C1)
TCGA-FG-A60K-01	Immunologically Quiet (Immune C5)
TCGA-D7-A4Z0-01	Inflammatory (Immune C3)
TCGA-QK-A64Z-01	IFN-gamma Dominant (Immune C2)
TCGA-2J-AABI-01	Wound Healing (Immune C1)
TCGA-AC-A2FK-01	Inflammatory (Immune C3)
TCGA-VP-A879-01	Inflammatory (Immune C3)
TCGA-29-A5NZ-01	Wound Healing (Immune C1)
TCGA-B5-A1MV-01	Wound Healing (Immune C1)
TCGA-DV-A4W0-01	Inflammatory (Immune C3)
TCGA-37-4129-01	Lymphocyte Depleted (Immune C4)
TCGA-DD-AAVZ-01	Lymphocyte Depleted (Immune C4)
TCGA-D5-6534-01	TGF-beta Dominant (Immune C6)
TCGA-DJ-A13R-01	Inflammatory (Immune C3)
TCGA-E9-A1R4-01	IFN-gamma Dominant (Immune C2)
TCGA-3U-A98F-01	Lymphocyte Depleted (Immune C4)
TCGA-77-8145-01	IFN-gamma Dominant (Immune C2)
TCGA-LL-A740-01	Wound Healing (Immune C1)
TCGA-F5-6863-01	Wound Healing (Immune C1)
TCGA-06-2565-01	Lymphocyte Depleted (Immune C4)
TCGA-33-AASD-01	Wound Healing (Immune C1)
TCGA-ET-A3BS-01	Inflammatory (Immune C3)
TCGA-DM-A1D4-01	Wound Healing (Immune C1)
TCGA-22-5478-01	Wound Healing (Immune C1)
TCGA-MN-A4N1-01	Wound Healing (Immune C1)
TCGA-LN-A4A8-01	IFN-gamma Dominant (Immune C2)
TCGA-55-7911-01	IFN-gamma Dominant (Immune C2)
TCGA-EY-A1GC-01	IFN-gamma Dominant (Immune C2)
TCGA-ED-A627-01	Inflammatory (Immune C3)
TCGA-N6-A4VC-01	Wound Healing (Immune C1)
TCGA-16-0846-01	Lymphocyte Depleted (Immune C4)
TCGA-C8-A3M8-01	Wound Healing (Immune C1)
TCGA-BH-A0BM-01	Inflammatory (Immune C3)
TCGA-DM-A0X9-01	Wound Healing (Immune C1)
TCGA-AY-A69D-01	Wound Healing (Immune C1)
TCGA-AN-A0XW-01	Wound Healing (Immune C1)
TCGA-55-A4DG-01	Inflammatory (Immune C3)
TCGA-RW-A684-01	Lymphocyte Depleted (Immune C4)
TCGA-XD-AAUL-01	Wound Healing (Immune C1)
TCGA-AA-3667-01	Wound Healing (Immune C1)
TCGA-ET-A2N4-01	Inflammatory (Immune C3)
TCGA-58-A46J-01	IFN-gamma Dominant (Immune C2)
TCGA-24-1551-01	IFN-gamma Dominant (Immune C2)
TCGA-06-2561-01	Lymphocyte Depleted (Immune C4)
TCGA-WC-A88A-01	Lymphocyte Depleted (Immune C4)
TCGA-DD-AAVV-01	Inflammatory (Immune C3)
TCGA-ZJ-A8QQ-01	IFN-gamma Dominant (Immune C2)
TCGA-37-4133-01	IFN-gamma Dominant (Immune C2)
TCGA-77-8146-01	Wound Healing (Immune C1)
TCGA-2G-AAHN-01	IFN-gamma Dominant (Immune C2)
TCGA-L9-A5IP-01	Wound Healing (Immune C1)
TCGA-CJ-5672-01	Inflammatory (Immune C3)
TCGA-73-4662-01	Inflammatory (Immune C3)
TCGA-3U-A98I-01	TGF-beta Dominant (Immune C6)
TCGA-CQ-5327-01	IFN-gamma Dominant (Immune C2)
TCGA-FI-A2F4-01	IFN-gamma Dominant (Immune C2)
TCGA-E2-A1LL-01	Wound Healing (Immune C1)
TCGA-FD-A3SR-01	IFN-gamma Dominant (Immune C2)
TCGA-KK-A8II-01	Lymphocyte Depleted (Immune C4)
TCGA-BH-A28O-01	Inflammatory (Immune C3)
TCGA-XV-AAZW-01	Wound Healing (Immune C1)
TCGA-BJ-A0Z2-01	Inflammatory (Immune C3)
TCGA-DK-A6B0-01	Lymphocyte Depleted (Immune C4)
TCGA-97-7553-01	Inflammatory (Immune C3)
TCGA-ET-A2N0-01	Inflammatory (Immune C3)
TCGA-YB-A89D-01	Wound Healing (Immune C1)
TCGA-CH-5752-01	Inflammatory (Immune C3)
TCGA-77-7142-01	IFN-gamma Dominant (Immune C2)
TCGA-CR-7374-01	IFN-gamma Dominant (Immune C2)
TCGA-KS-A4I1-01	Inflammatory (Immune C3)
TCGA-60-2719-01	IFN-gamma Dominant (Immune C2)
TCGA-VR-A8Q7-01	Wound Healing (Immune C1)
TCGA-A7-A4SC-01	Inflammatory (Immune C3)
TCGA-YU-A90Y-01	IFN-gamma Dominant (Immune C2)
TCGA-FD-A5BS-01	IFN-gamma Dominant (Immune C2)
TCGA-IG-A3Y9-01	IFN-gamma Dominant (Immune C2)
TCGA-VR-A8EY-01	Wound Healing (Immune C1)
TCGA-J7-6720-01	Inflammatory (Immune C3)
TCGA-E9-A24A-01	Lymphocyte Depleted (Immune C4)
TCGA-49-AARE-01	Wound Healing (Immune C1)
TCGA-BC-4073-01	IFN-gamma Dominant (Immune C2)
TCGA-A6-2671-01	IFN-gamma Dominant (Immune C2)
TCGA-DK-A1AD-01	IFN-gamma Dominant (Immune C2)
TCGA-B6-A400-01	IFN-gamma Dominant (Immune C2)
TCGA-EM-A2OW-01	Inflammatory (Immune C3)
TCGA-XF-AAMQ-01	IFN-gamma Dominant (Immune C2)
TCGA-BB-A5HY-01	IFN-gamma Dominant (Immune C2)
TCGA-AG-3742-01	Wound Healing (Immune C1)
TCGA-WB-A816-01	Inflammatory (Immune C3)
TCGA-EA-A410-01	Wound Healing (Immune C1)
TCGA-CN-4722-01	Wound Healing (Immune C1)
TCGA-AN-A041-01	Wound Healing (Immune C1)
TCGA-13-0899-01	Wound Healing (Immune C1)
TCGA-AY-A8YK-01	Wound Healing (Immune C1)
TCGA-QA-A7B7-01	Lymphocyte Depleted (Immune C4)
TCGA-A5-AB3J-01	Inflammatory (Immune C3)
TCGA-50-8460-01	Inflammatory (Immune C3)
TCGA-PG-A917-01	IFN-gamma Dominant (Immune C2)
TCGA-IB-7889-01	TGF-beta Dominant (Immune C6)
TCGA-EM-A3SY-01	Lymphocyte Depleted (Immune C4)
TCGA-ZG-A9L1-01	Inflammatory (Immune C3)
TCGA-CN-5361-01	IFN-gamma Dominant (Immune C2)
TCGA-EX-A3L1-01	Wound Healing (Immune C1)
TCGA-50-5933-01	TGF-beta Dominant (Immune C6)
TCGA-EM-A3O7-01	Inflammatory (Immune C3)
TCGA-IE-A4EH-01	Wound Healing (Immune C1)
TCGA-A2-A04Y-01	IFN-gamma Dominant (Immune C2)
TCGA-43-3394-01	Wound Healing (Immune C1)
TCGA-ZF-AA4T-01	IFN-gamma Dominant (Immune C2)
TCGA-MQ-A6BQ-01	Lymphocyte Depleted (Immune C4)
TCGA-E2-A1LH-01	IFN-gamma Dominant (Immune C2)
TCGA-ET-A39P-01	Inflammatory (Immune C3)
TCGA-78-7155-01	Wound Healing (Immune C1)
TCGA-2G-AAM4-01	Wound Healing (Immune C1)
TCGA-AG-3727-01	Wound Healing (Immune C1)
TCGA-E7-A3X6-01	IFN-gamma Dominant (Immune C2)
TCGA-5M-AAT4-01	Wound Healing (Immune C1)
TCGA-24-1474-01	Lymphocyte Depleted (Immune C4)
TCGA-3H-AB3U-01	Wound Healing (Immune C1)
TCGA-CM-6167-01	Wound Healing (Immune C1)
TCGA-IZ-8196-01	Inflammatory (Immune C3)
TCGA-CR-7370-01	Wound Healing (Immune C1)
TCGA-BQ-5888-01	Inflammatory (Immune C3)
TCGA-B6-A0RH-01	IFN-gamma Dominant (Immune C2)
TCGA-EL-A3ZG-01	Inflammatory (Immune C3)
TCGA-EL-A3CR-01	Inflammatory (Immune C3)
TCGA-AA-3520-01	Wound Healing (Immune C1)
TCGA-A8-A07W-01	Wound Healing (Immune C1)
TCGA-QR-A6GY-01	Lymphocyte Depleted (Immune C4)
TCGA-VD-A8KA-01	Lymphocyte Depleted (Immune C4)
TCGA-YL-A8HJ-01	Inflammatory (Immune C3)
TCGA-64-1677-01	IFN-gamma Dominant (Immune C2)
TCGA-AU-6004-01	IFN-gamma Dominant (Immune C2)
TCGA-GU-A762-01	IFN-gamma Dominant (Immune C2)
TCGA-2Z-A9JK-01	Inflammatory (Immune C3)
TCGA-CS-5397-01	Lymphocyte Depleted (Immune C4)
TCGA-AX-A3G8-01	Wound Healing (Immune C1)
TCGA-B5-A11Q-01	Inflammatory (Immune C3)
TCGA-AA-3812-01	Inflammatory (Immune C3)
TCGA-AR-A1AS-01	Lymphocyte Depleted (Immune C4)
TCGA-CZ-4860-01	Lymphocyte Depleted (Immune C4)
TCGA-DD-AACA-01	Inflammatory (Immune C3)
TCGA-09-2048-01	Wound Healing (Immune C1)
TCGA-HU-A4GQ-01	IFN-gamma Dominant (Immune C2)
TCGA-E1-5322-01	Immunologically Quiet (Immune C5)
TCGA-73-4670-01	Wound Healing (Immune C1)
TCGA-ZG-A9L5-01	Inflammatory (Immune C3)
TCGA-CN-5365-01	IFN-gamma Dominant (Immune C2)
TCGA-MT-A7BN-01	Wound Healing (Immune C1)
TCGA-BR-4371-01	IFN-gamma Dominant (Immune C2)
TCGA-B0-5700-01	Inflammatory (Immune C3)
TCGA-97-7552-01	Inflammatory (Immune C3)
TCGA-BF-A5ER-01	Lymphocyte Depleted (Immune C4)
TCGA-JW-A5VI-01	IFN-gamma Dominant (Immune C2)
TCGA-XK-AAJT-01	Lymphocyte Depleted (Immune C4)
TCGA-56-A4BW-01	IFN-gamma Dominant (Immune C2)
TCGA-56-8308-01	Wound Healing (Immune C1)
TCGA-D1-A102-01	Wound Healing (Immune C1)
TCGA-CV-6956-01	IFN-gamma Dominant (Immune C2)
TCGA-AA-3854-01	Wound Healing (Immune C1)
TCGA-AP-A056-01	Wound Healing (Immune C1)
TCGA-DQ-5631-01	Wound Healing (Immune C1)
TCGA-85-8353-01	Wound Healing (Immune C1)
TCGA-36-1580-01	Wound Healing (Immune C1)
TCGA-OL-A66O-01	IFN-gamma Dominant (Immune C2)
TCGA-HP-A5N0-01	Inflammatory (Immune C3)
TCGA-CR-7369-01	IFN-gamma Dominant (Immune C2)
TCGA-55-A48Z-01	Wound Healing (Immune C1)
TCGA-AP-A1E3-01	Wound Healing (Immune C1)
TCGA-SC-A6LP-01	Wound Healing (Immune C1)
TCGA-HT-8558-01	Immunologically Quiet (Immune C5)
TCGA-FD-A43S-01	Inflammatory (Immune C3)
TCGA-5B-A90C-01	IFN-gamma Dominant (Immune C2)
TCGA-EW-A1P0-01	Lymphocyte Depleted (Immune C4)
TCGA-A5-A0GX-01	Inflammatory (Immune C3)
TCGA-QK-A6IG-01	IFN-gamma Dominant (Immune C2)
TCGA-22-4604-01	Wound Healing (Immune C1)
TCGA-BT-A42F-01	IFN-gamma Dominant (Immune C2)
TCGA-61-1900-01	Wound Healing (Immune C1)
TCGA-Y8-A894-01	Inflammatory (Immune C3)
TCGA-S9-A6U8-01	Immunologically Quiet (Immune C5)
TCGA-DC-5337-01	Wound Healing (Immune C1)
TCGA-CV-7261-01	Wound Healing (Immune C1)
TCGA-DJ-A3V7-01	Inflammatory (Immune C3)
TCGA-KL-8345-01	Immunologically Quiet (Immune C5)
TCGA-BP-4998-01	Inflammatory (Immune C3)
TCGA-ZH-A8Y5-01	Inflammatory (Immune C3)
TCGA-EL-A3T9-01	TGF-beta Dominant (Immune C6)
TCGA-OR-A5J2-01	Inflammatory (Immune C3)
TCGA-BR-8363-01	IFN-gamma Dominant (Immune C2)
TCGA-T2-A6X2-01	IFN-gamma Dominant (Immune C2)
TCGA-CR-6492-01	IFN-gamma Dominant (Immune C2)
TCGA-G2-A3IB-01	IFN-gamma Dominant (Immune C2)
TCGA-EW-A1PC-01	IFN-gamma Dominant (Immune C2)
TCGA-BG-A0M3-01	Wound Healing (Immune C1)
TCGA-GM-A2DA-01	Wound Healing (Immune C1)
TCGA-CJ-5675-01	Inflammatory (Immune C3)
TCGA-CU-A3KJ-01	Wound Healing (Immune C1)
TCGA-A7-A0CH-01	Wound Healing (Immune C1)
TCGA-CM-6168-01	Wound Healing (Immune C1)
TCGA-E9-A2JS-01	IFN-gamma Dominant (Immune C2)
TCGA-EA-A1QT-01	IFN-gamma Dominant (Immune C2)
TCGA-L6-A4EP-01	Inflammatory (Immune C3)
TCGA-W4-A7U4-01	IFN-gamma Dominant (Immune C2)
TCGA-4E-A92E-01	IFN-gamma Dominant (Immune C2)
TCGA-HQ-A5ND-01	IFN-gamma Dominant (Immune C2)
TCGA-EL-A3ZL-01	Inflammatory (Immune C3)
TCGA-XY-A8S3-01	IFN-gamma Dominant (Immune C2)
TCGA-75-7031-01	IFN-gamma Dominant (Immune C2)
TCGA-EW-A6SB-01	IFN-gamma Dominant (Immune C2)
TCGA-A5-A1OG-01	IFN-gamma Dominant (Immune C2)
TCGA-44-A47A-01	IFN-gamma Dominant (Immune C2)
TCGA-B6-A0WV-01	Wound Healing (Immune C1)
TCGA-WB-A81J-01	Inflammatory (Immune C3)
TCGA-2G-AAL5-01	Wound Healing (Immune C1)
TCGA-HE-7129-01	Inflammatory (Immune C3)
TCGA-05-4398-01	IFN-gamma Dominant (Immune C2)
TCGA-HD-7753-01	IFN-gamma Dominant (Immune C2)
TCGA-FI-A2EU-01	IFN-gamma Dominant (Immune C2)
TCGA-BA-5559-01	IFN-gamma Dominant (Immune C2)
TCGA-KK-A59X-01	Lymphocyte Depleted (Immune C4)
TCGA-LN-A4MQ-01	Wound Healing (Immune C1)
TCGA-UL-AAZ6-01	IFN-gamma Dominant (Immune C2)
TCGA-B6-A0RG-01	IFN-gamma Dominant (Immune C2)
TCGA-SP-A6QC-01	Lymphocyte Depleted (Immune C4)
TCGA-SJ-A6ZI-01	IFN-gamma Dominant (Immune C2)
TCGA-67-3773-01	Inflammatory (Immune C3)
TCGA-24-1562-01	Wound Healing (Immune C1)
TCGA-VS-AA62-01	IFN-gamma Dominant (Immune C2)
TCGA-EM-A3SU-01	Inflammatory (Immune C3)
TCGA-HT-7874-01	Immunologically Quiet (Immune C5)
TCGA-77-8007-01	Wound Healing (Immune C1)
TCGA-D1-A179-01	Wound Healing (Immune C1)
TCGA-FK-A3SG-01	Inflammatory (Immune C3)
TCGA-77-7463-01	Wound Healing (Immune C1)
TCGA-S9-A6TV-01	Lymphocyte Depleted (Immune C4)
TCGA-BH-A6R9-01	Wound Healing (Immune C1)
TCGA-39-5039-01	Wound Healing (Immune C1)
TCGA-UC-A7PG-01	Wound Healing (Immune C1)
TCGA-DK-A3IS-01	Wound Healing (Immune C1)
TCGA-BR-4363-01	IFN-gamma Dominant (Immune C2)
TCGA-CV-6943-01	IFN-gamma Dominant (Immune C2)
TCGA-64-5781-01	Wound Healing (Immune C1)
TCGA-L5-A4OX-01	IFN-gamma Dominant (Immune C2)
TCGA-UY-A8OD-01	Wound Healing (Immune C1)
TCGA-EO-A2CH-01	IFN-gamma Dominant (Immune C2)
TCGA-CQ-7068-01	IFN-gamma Dominant (Immune C2)
TCGA-VM-A8CD-01	Lymphocyte Depleted (Immune C4)
TCGA-D8-A1JN-01	Inflammatory (Immune C3)
TCGA-CV-5444-01	IFN-gamma Dominant (Immune C2)
TCGA-AR-A24P-01	Wound Healing (Immune C1)
TCGA-EA-A97N-01	IFN-gamma Dominant (Immune C2)
TCGA-LN-A49K-01	IFN-gamma Dominant (Immune C2)
TCGA-SX-A7SM-01	Lymphocyte Depleted (Immune C4)
TCGA-DJ-A4V5-01	Inflammatory (Immune C3)
TCGA-DD-AAEI-01	Lymphocyte Depleted (Immune C4)
TCGA-AZ-4615-01	IFN-gamma Dominant (Immune C2)
TCGA-06-0132-01	Lymphocyte Depleted (Immune C4)
TCGA-VR-A8EO-01	Wound Healing (Immune C1)
TCGA-HT-7616-01	Lymphocyte Depleted (Immune C4)
TCGA-CR-7395-01	IFN-gamma Dominant (Immune C2)
TCGA-DJ-A2PS-01	Inflammatory (Immune C3)
TCGA-BR-7196-01	IFN-gamma Dominant (Immune C2)
TCGA-AA-A02H-01	Wound Healing (Immune C1)
TCGA-AP-A0LL-01	Inflammatory (Immune C3)
TCGA-BP-4777-01	Inflammatory (Immune C3)
TCGA-24-2290-01	Lymphocyte Depleted (Immune C4)
TCGA-ET-A39J-01	Lymphocyte Depleted (Immune C4)
TCGA-E9-A1N9-01	Wound Healing (Immune C1)
TCGA-B6-A0I9-01	Wound Healing (Immune C1)
TCGA-CN-6022-01	Wound Healing (Immune C1)
TCGA-E8-A242-01	Inflammatory (Immune C3)
TCGA-DJ-A2Q5-01	Inflammatory (Immune C3)
TCGA-DW-7963-01	Inflammatory (Immune C3)
TCGA-E2-A1L9-01	IFN-gamma Dominant (Immune C2)
TCGA-NC-A5HE-01	IFN-gamma Dominant (Immune C2)
TCGA-BP-4797-01	Inflammatory (Immune C3)
TCGA-E5-A4U1-01	Wound Healing (Immune C1)
TCGA-OE-A75W-01	Wound Healing (Immune C1)
TCGA-DX-AB3C-01	Wound Healing (Immune C1)
TCGA-BP-4762-01	Inflammatory (Immune C3)
TCGA-AR-A1AP-01	IFN-gamma Dominant (Immune C2)
TCGA-KT-A7W1-01	Lymphocyte Depleted (Immune C4)
TCGA-44-3919-01	IFN-gamma Dominant (Immune C2)
TCGA-39-5035-01	IFN-gamma Dominant (Immune C2)
TCGA-CV-6952-01	IFN-gamma Dominant (Immune C2)
TCGA-BR-4367-01	IFN-gamma Dominant (Immune C2)
TCGA-CN-A63T-01	IFN-gamma Dominant (Immune C2)
TCGA-BH-A0H5-01	TGF-beta Dominant (Immune C6)
TCGA-OK-A5Q2-01	Inflammatory (Immune C3)
TCGA-B5-A0K9-01	Wound Healing (Immune C1)
TCGA-CV-A45P-01	IFN-gamma Dominant (Immune C2)
TCGA-BH-A0E6-01	Wound Healing (Immune C1)
TCGA-D8-A1JA-01	Lymphocyte Depleted (Immune C4)
TCGA-56-7221-01	IFN-gamma Dominant (Immune C2)
TCGA-4G-AAZT-01	Inflammatory (Immune C3)
TCGA-VR-A8EX-01	IFN-gamma Dominant (Immune C2)
TCGA-B0-4844-01	IFN-gamma Dominant (Immune C2)
TCGA-P5-A5F2-01	Immunologically Quiet (Immune C5)
TCGA-BP-4352-01	Wound Healing (Immune C1)
TCGA-99-8032-01	Wound Healing (Immune C1)
TCGA-BH-A0BW-01	IFN-gamma Dominant (Immune C2)
TCGA-DW-7841-01	Inflammatory (Immune C3)
TCGA-H7-8502-01	IFN-gamma Dominant (Immune C2)
TCGA-CV-A6JN-01	IFN-gamma Dominant (Immune C2)
TCGA-OR-A5LN-01	Inflammatory (Immune C3)
TCGA-BH-A0HB-01	IFN-gamma Dominant (Immune C2)
TCGA-AG-3609-01	IFN-gamma Dominant (Immune C2)
TCGA-29-1695-01	Lymphocyte Depleted (Immune C4)
TCGA-H2-A2K9-01	Inflammatory (Immune C3)
TCGA-G9-7509-01	Inflammatory (Immune C3)
TCGA-FV-A2QR-01	Inflammatory (Immune C3)
TCGA-19-2629-01	Lymphocyte Depleted (Immune C4)
TCGA-B2-4098-01	Inflammatory (Immune C3)
TCGA-D7-8575-01	Inflammatory (Immune C3)
TCGA-HT-7607-01	Immunologically Quiet (Immune C5)
TCGA-CR-7380-01	IFN-gamma Dominant (Immune C2)
TCGA-43-2576-01	Wound Healing (Immune C1)
TCGA-DJ-A2PW-01	IFN-gamma Dominant (Immune C2)
TCGA-N8-A56S-01	Wound Healing (Immune C1)
TCGA-BR-8367-01	Wound Healing (Immune C1)
TCGA-ET-A3BW-01	Inflammatory (Immune C3)
TCGA-06-0238-01	Lymphocyte Depleted (Immune C4)
TCGA-FB-AAQ3-01	IFN-gamma Dominant (Immune C2)
TCGA-CJ-5679-01	Inflammatory (Immune C3)
TCGA-C5-A8YR-01	IFN-gamma Dominant (Immune C2)
TCGA-AQ-A54O-01	Wound Healing (Immune C1)
TCGA-V1-A9Z7-01	Wound Healing (Immune C1)
TCGA-KL-8346-01	Inflammatory (Immune C3)
TCGA-FE-A239-01	Inflammatory (Immune C3)
TCGA-DQ-7594-01	IFN-gamma Dominant (Immune C2)
TCGA-XF-A8HF-01	Wound Healing (Immune C1)
TCGA-KQ-A41P-01	Wound Healing (Immune C1)
TCGA-DX-A8BH-01	IFN-gamma Dominant (Immune C2)
TCGA-DD-AACT-01	Inflammatory (Immune C3)
TCGA-BL-A13I-01	Lymphocyte Depleted (Immune C4)
TCGA-DX-A7EU-01	Inflammatory (Immune C3)
TCGA-B6-A0WZ-01	IFN-gamma Dominant (Immune C2)
TCGA-C8-A135-01	Wound Healing (Immune C1)
TCGA-39-5027-01	Wound Healing (Immune C1)
TCGA-HD-7917-01	IFN-gamma Dominant (Immune C2)
TCGA-A5-A0VQ-01	Wound Healing (Immune C1)
TCGA-22-5485-01	Lymphocyte Depleted (Immune C4)
TCGA-EL-A4K1-01	Inflammatory (Immune C3)
TCGA-H4-A2HQ-01	IFN-gamma Dominant (Immune C2)
TCGA-AK-3427-01	Lymphocyte Depleted (Immune C4)
TCGA-DJ-A2PX-01	Inflammatory (Immune C3)
TCGA-BH-A0BJ-01	Inflammatory (Immune C3)
TCGA-BH-A203-01	Wound Healing (Immune C1)
TCGA-BG-A0M0-01	Wound Healing (Immune C1)
TCGA-24-1419-01	IFN-gamma Dominant (Immune C2)
TCGA-AG-3583-01	Wound Healing (Immune C1)
TCGA-V4-A9F7-01	Lymphocyte Depleted (Immune C4)
TCGA-GL-A9DD-01	Inflammatory (Immune C3)
TCGA-13-A5FT-01	IFN-gamma Dominant (Immune C2)
TCGA-WB-A81M-01	Lymphocyte Depleted (Immune C4)
TCGA-HT-7873-01	Immunologically Quiet (Immune C5)
TCGA-55-A491-01	IFN-gamma Dominant (Immune C2)
TCGA-FY-A3NM-01	Inflammatory (Immune C3)
TCGA-06-0749-01	Lymphocyte Depleted (Immune C4)
TCGA-ND-A4WF-01	Wound Healing (Immune C1)
TCGA-AZ-4681-01	Wound Healing (Immune C1)
TCGA-46-6025-01	IFN-gamma Dominant (Immune C2)
TCGA-FE-A236-01	Lymphocyte Depleted (Immune C4)
TCGA-ZF-AA4W-01	IFN-gamma Dominant (Immune C2)
TCGA-UY-A9PA-01	IFN-gamma Dominant (Immune C2)
TCGA-AA-3968-01	Wound Healing (Immune C1)
TCGA-BG-A0MO-01	IFN-gamma Dominant (Immune C2)
TCGA-HT-7603-01	Immunologically Quiet (Immune C5)
TCGA-AJ-A2QN-01	Wound Healing (Immune C1)
TCGA-AJ-A3NF-01	IFN-gamma Dominant (Immune C2)
TCGA-FU-A40J-01	IFN-gamma Dominant (Immune C2)
TCGA-B9-4116-01	Inflammatory (Immune C3)
TCGA-BH-A0C7-01	IFN-gamma Dominant (Immune C2)
TCGA-50-6595-01	IFN-gamma Dominant (Immune C2)
TCGA-DB-A64P-01	Immunologically Quiet (Immune C5)
TCGA-BP-4981-01	Inflammatory (Immune C3)
TCGA-VS-A9V5-01	Wound Healing (Immune C1)
TCGA-AK-3428-01	Inflammatory (Immune C3)
TCGA-CR-7373-01	IFN-gamma Dominant (Immune C2)
TCGA-G4-6311-01	Wound Healing (Immune C1)
TCGA-BH-A8FZ-01	IFN-gamma Dominant (Immune C2)
TCGA-S3-AA17-01	IFN-gamma Dominant (Immune C2)
TCGA-DF-A2L0-01	IFN-gamma Dominant (Immune C2)
TCGA-CI-6619-01	Wound Healing (Immune C1)
TCGA-B7-A5TI-01	Wound Healing (Immune C1)
TCGA-D8-A13Z-01	IFN-gamma Dominant (Immune C2)
TCGA-BA-5152-01	IFN-gamma Dominant (Immune C2)
TCGA-DD-AAEE-01	Lymphocyte Depleted (Immune C4)
TCGA-A4-7997-01	Lymphocyte Depleted (Immune C4)
TCGA-DX-A48O-01	Inflammatory (Immune C3)
TCGA-A7-A6VX-01	IFN-gamma Dominant (Immune C2)
TCGA-VS-A8Q9-01	IFN-gamma Dominant (Immune C2)
TCGA-60-2713-01	Wound Healing (Immune C1)
TCGA-GU-A42Q-01	Wound Healing (Immune C1)
TCGA-95-A4VP-01	Inflammatory (Immune C3)
TCGA-BP-4340-01	Inflammatory (Immune C3)
TCGA-HC-8261-01	Inflammatory (Immune C3)
TCGA-85-A512-01	Wound Healing (Immune C1)
TCGA-ET-A25P-01	Inflammatory (Immune C3)
TCGA-DJ-A3VI-01	Inflammatory (Immune C3)
TCGA-55-8302-01	IFN-gamma Dominant (Immune C2)
TCGA-44-4112-01	Wound Healing (Immune C1)
TCGA-EJ-A65E-01	Inflammatory (Immune C3)
TCGA-AF-3911-01	Wound Healing (Immune C1)
TCGA-UF-A7JJ-01	IFN-gamma Dominant (Immune C2)
TCGA-05-4430-01	IFN-gamma Dominant (Immune C2)
TCGA-AR-A255-01	IFN-gamma Dominant (Immune C2)
TCGA-WB-A81F-01	Inflammatory (Immune C3)
TCGA-V4-A9EQ-01	Lymphocyte Depleted (Immune C4)
TCGA-HZ-7919-01	Wound Healing (Immune C1)
TCGA-CN-5366-01	IFN-gamma Dominant (Immune C2)
TCGA-AR-A1AT-01	IFN-gamma Dominant (Immune C2)
TCGA-E5-A2PC-01	IFN-gamma Dominant (Immune C2)
TCGA-AD-6899-01	Wound Healing (Immune C1)
TCGA-YL-A8HM-01	IFN-gamma Dominant (Immune C2)
TCGA-CD-A486-01	IFN-gamma Dominant (Immune C2)
TCGA-UY-A9PE-01	Wound Healing (Immune C1)
TCGA-CQ-7071-01	IFN-gamma Dominant (Immune C2)
TCGA-D1-A3DG-01	Wound Healing (Immune C1)
TCGA-VQ-A8PX-01	IFN-gamma Dominant (Immune C2)
TCGA-XF-A9SV-01	Wound Healing (Immune C1)
TCGA-24-1924-01	IFN-gamma Dominant (Immune C2)
TCGA-DX-A6BG-01	Wound Healing (Immune C1)
TCGA-E7-A6MF-01	Inflammatory (Immune C3)
TCGA-MM-A84U-01	Inflammatory (Immune C3)
TCGA-CV-6933-01	Wound Healing (Immune C1)
TCGA-E2-A1B0-01	Wound Healing (Immune C1)
TCGA-DS-A0VL-01	IFN-gamma Dominant (Immune C2)
TCGA-63-6202-01	IFN-gamma Dominant (Immune C2)
TCGA-BF-AAP2-01	IFN-gamma Dominant (Immune C2)
TCGA-46-3767-01	Wound Healing (Immune C1)
TCGA-2G-AALO-01	Inflammatory (Immune C3)
TCGA-EM-A4FQ-01	Inflammatory (Immune C3)
TCGA-B0-5095-01	Inflammatory (Immune C3)
TCGA-CI-6622-01	Wound Healing (Immune C1)
TCGA-BP-4167-01	Inflammatory (Immune C3)
TCGA-AG-3601-01	Wound Healing (Immune C1)
TCGA-ZP-A9D2-01	IFN-gamma Dominant (Immune C2)
TCGA-BH-A18R-01	Wound Healing (Immune C1)
TCGA-BA-7269-01	Wound Healing (Immune C1)
TCGA-CG-4466-01	Wound Healing (Immune C1)
TCGA-HU-A4G3-01	Wound Healing (Immune C1)
TCGA-OR-A5KY-01	Lymphocyte Depleted (Immune C4)
TCGA-NH-A6GC-01	Wound Healing (Immune C1)
TCGA-DX-A48K-01	Wound Healing (Immune C1)
TCGA-DD-A73B-01	Lymphocyte Depleted (Immune C4)
TCGA-AC-A4ZE-01	Inflammatory (Immune C3)
TCGA-P5-A5F1-01	Lymphocyte Depleted (Immune C4)
TCGA-DK-AA6X-01	IFN-gamma Dominant (Immune C2)
TCGA-EO-A22T-01	Wound Healing (Immune C1)
TCGA-BR-7722-01	Inflammatory (Immune C3)
TCGA-BI-A0VR-01	IFN-gamma Dominant (Immune C2)
TCGA-A6-3808-01	Wound Healing (Immune C1)
TCGA-33-AAS8-01	Wound Healing (Immune C1)
TCGA-AR-A24H-01	IFN-gamma Dominant (Immune C2)
TCGA-F4-6570-01	Wound Healing (Immune C1)
TCGA-E8-A432-01	Inflammatory (Immune C3)
TCGA-MZ-A5BI-01	IFN-gamma Dominant (Immune C2)
TCGA-EJ-8474-01	Inflammatory (Immune C3)
TCGA-DU-7011-01	Immunologically Quiet (Immune C5)
TCGA-06-5414-01	Lymphocyte Depleted (Immune C4)
TCGA-J9-A8CP-01	Inflammatory (Immune C3)
TCGA-ZF-A9R9-01	Inflammatory (Immune C3)
TCGA-P8-A6RX-01	Inflammatory (Immune C3)
TCGA-JY-A6FE-01	IFN-gamma Dominant (Immune C2)
TCGA-A8-A099-01	Inflammatory (Immune C3)
TCGA-CM-6679-01	Wound Healing (Immune C1)
TCGA-KL-8342-01	Inflammatory (Immune C3)
TCGA-XF-A8HB-01	TGF-beta Dominant (Immune C6)
TCGA-HT-8019-01	Immunologically Quiet (Immune C5)
TCGA-HV-A5A4-01	IFN-gamma Dominant (Immune C2)
TCGA-DC-6157-01	Wound Healing (Immune C1)
TCGA-NQ-A638-01	Wound Healing (Immune C1)
TCGA-VS-A9UU-01	IFN-gamma Dominant (Immune C2)
TCGA-66-2790-01	IFN-gamma Dominant (Immune C2)
TCGA-V1-A8WS-01	Wound Healing (Immune C1)
TCGA-CE-A3MD-01	Inflammatory (Immune C3)
TCGA-HU-A4GD-01	IFN-gamma Dominant (Immune C2)
TCGA-94-7033-01	IFN-gamma Dominant (Immune C2)
TCGA-VQ-A94U-01	Wound Healing (Immune C1)
TCGA-LK-A4O0-01	Wound Healing (Immune C1)
TCGA-XD-AAUG-01	Wound Healing (Immune C1)
TCGA-FV-A4ZP-01	Lymphocyte Depleted (Immune C4)
TCGA-KN-8435-01	Inflammatory (Immune C3)
TCGA-P5-A77X-01	Immunologically Quiet (Immune C5)
TCGA-NC-A5HI-01	Wound Healing (Immune C1)
TCGA-ZJ-AAXN-01	IFN-gamma Dominant (Immune C2)
TCGA-BP-4781-01	Inflammatory (Immune C3)
TCGA-CV-6937-01	Wound Healing (Immune C1)
TCGA-AJ-A3QS-01	IFN-gamma Dominant (Immune C2)
TCGA-DD-AACS-01	Lymphocyte Depleted (Immune C4)
TCGA-MT-A67F-01	IFN-gamma Dominant (Immune C2)
TCGA-VS-A9U6-01	IFN-gamma Dominant (Immune C2)
TCGA-EB-A6QZ-01	Lymphocyte Depleted (Immune C4)
TCGA-5P-A9KF-01	Inflammatory (Immune C3)
TCGA-EB-A1NK-01	Wound Healing (Immune C1)
TCGA-RY-A843-01	Immunologically Quiet (Immune C5)
TCGA-A8-A09R-01	Wound Healing (Immune C1)
TCGA-DK-AA6S-01	Wound Healing (Immune C1)
TCGA-V1-A9Z8-01	Inflammatory (Immune C3)
TCGA-DD-A4NK-01	Inflammatory (Immune C3)
TCGA-CM-4750-01	IFN-gamma Dominant (Immune C2)
TCGA-VQ-A8PJ-01	Wound Healing (Immune C1)
TCGA-KQ-A41S-01	Wound Healing (Immune C1)
TCGA-4Z-AA7O-01	Wound Healing (Immune C1)
TCGA-55-8507-01	Wound Healing (Immune C1)
TCGA-DJ-A3UN-01	Inflammatory (Immune C3)
TCGA-HW-7493-01	Immunologically Quiet (Immune C5)
TCGA-BG-A0MC-01	Inflammatory (Immune C3)
TCGA-D6-6516-01	IFN-gamma Dominant (Immune C2)
TCGA-C5-A2LX-01	IFN-gamma Dominant (Immune C2)
TCGA-CR-6471-01	IFN-gamma Dominant (Immune C2)
TCGA-VM-A8CA-01	Immunologically Quiet (Immune C5)
TCGA-D1-A17M-01	IFN-gamma Dominant (Immune C2)
TCGA-D8-A27G-01	Wound Healing (Immune C1)
TCGA-B0-5699-01	Inflammatory (Immune C3)
TCGA-AA-3845-01	IFN-gamma Dominant (Immune C2)
TCGA-A5-A0GH-01	Wound Healing (Immune C1)
TCGA-XQ-A8TB-01	Inflammatory (Immune C3)
TCGA-37-5819-01	Wound Healing (Immune C1)
TCGA-DU-7015-01	Immunologically Quiet (Immune C5)
TCGA-MQ-A4LJ-01	Wound Healing (Immune C1)
TCGA-C5-A1M8-01	IFN-gamma Dominant (Immune C2)
TCGA-C5-A7CJ-01	IFN-gamma Dominant (Immune C2)
TCGA-AA-3980-01	IFN-gamma Dominant (Immune C2)
TCGA-22-A5C4-01	Wound Healing (Immune C1)
TCGA-HB-A2OT-01	Lymphocyte Depleted (Immune C4)
TCGA-85-A4CL-01	Wound Healing (Immune C1)
TCGA-TM-A7C5-01	Immunologically Quiet (Immune C5)
TCGA-06-0184-01	Lymphocyte Depleted (Immune C4)
TCGA-ZF-AA56-01	IFN-gamma Dominant (Immune C2)
TCGA-BP-4801-01	Inflammatory (Immune C3)
TCGA-D8-A1XC-01	Inflammatory (Immune C3)
TCGA-DU-8162-01	Immunologically Quiet (Immune C5)
TCGA-TM-A84O-01	Immunologically Quiet (Immune C5)
TCGA-06-5410-01	Lymphocyte Depleted (Immune C4)
TCGA-DC-6158-01	IFN-gamma Dominant (Immune C2)
TCGA-HT-A4DS-01	Lymphocyte Depleted (Immune C4)
TCGA-69-8254-01	Inflammatory (Immune C3)
TCGA-AA-A00N-01	Wound Healing (Immune C1)
TCGA-EM-A3FM-01	Inflammatory (Immune C3)
TCGA-GH-A9DA-01	Wound Healing (Immune C1)
TCGA-TN-A7HL-01	IFN-gamma Dominant (Immune C2)
TCGA-3B-A9HT-01	IFN-gamma Dominant (Immune C2)
TCGA-CN-4742-01	IFN-gamma Dominant (Immune C2)
TCGA-AA-3984-01	IFN-gamma Dominant (Immune C2)
TCGA-FY-A3R7-01	Inflammatory (Immune C3)
TCGA-BH-A1FJ-01	IFN-gamma Dominant (Immune C2)
TCGA-DD-AACX-01	Lymphocyte Depleted (Immune C4)
TCGA-78-8640-01	IFN-gamma Dominant (Immune C2)
TCGA-DJ-A3UY-01	Inflammatory (Immune C3)
TCGA-EW-A1PE-01	IFN-gamma Dominant (Immune C2)
TCGA-E2-A1II-01	IFN-gamma Dominant (Immune C2)
TCGA-S3-AA14-01	Wound Healing (Immune C1)
TCGA-CR-7392-01	IFN-gamma Dominant (Immune C2)
TCGA-CV-7100-01	IFN-gamma Dominant (Immune C2)
TCGA-60-2714-01	IFN-gamma Dominant (Immune C2)
TCGA-2G-AAFO-01	IFN-gamma Dominant (Immune C2)
TCGA-AR-A5QP-01	Wound Healing (Immune C1)
TCGA-NF-A4WX-01	Wound Healing (Immune C1)
TCGA-K6-A3WQ-01	IFN-gamma Dominant (Immune C2)
TCGA-E9-A6HE-01	IFN-gamma Dominant (Immune C2)
TCGA-BR-8291-01	Inflammatory (Immune C3)
TCGA-DD-AADA-01	Inflammatory (Immune C3)
TCGA-TQ-A7RN-01	Immunologically Quiet (Immune C5)
TCGA-ZM-AA0B-01	IFN-gamma Dominant (Immune C2)
TCGA-GL-A9DE-01	Lymphocyte Depleted (Immune C4)
TCGA-QR-A70O-01	Inflammatory (Immune C3)
TCGA-BH-A0HI-01	Wound Healing (Immune C1)
TCGA-XE-AANI-01	Wound Healing (Immune C1)
TCGA-ET-A3DT-01	Inflammatory (Immune C3)
TCGA-F4-6806-01	Wound Healing (Immune C1)
TCGA-DD-A1EI-01	Wound Healing (Immune C1)
TCGA-AP-A0LG-01	Wound Healing (Immune C1)
TCGA-NH-A50U-01	IFN-gamma Dominant (Immune C2)
TCGA-BP-4790-01	Inflammatory (Immune C3)
TCGA-AX-A1C8-01	IFN-gamma Dominant (Immune C2)
TCGA-BP-5008-01	Inflammatory (Immune C3)
TCGA-P8-A6RY-01	Lymphocyte Depleted (Immune C4)
TCGA-AJ-A3BK-01	IFN-gamma Dominant (Immune C2)
TCGA-CR-6480-01	IFN-gamma Dominant (Immune C2)
TCGA-AA-3692-01	Wound Healing (Immune C1)
TCGA-AF-2693-01	Wound Healing (Immune C1)
TCGA-D5-6924-01	Wound Healing (Immune C1)
TCGA-28-2513-01	Lymphocyte Depleted (Immune C4)
TCGA-EW-A1P1-01	Wound Healing (Immune C1)
TCGA-AA-A01R-01	IFN-gamma Dominant (Immune C2)
TCGA-V4-A9EF-01	Lymphocyte Depleted (Immune C4)
TCGA-JU-AAVI-01	IFN-gamma Dominant (Immune C2)
TCGA-QR-A70R-01	Inflammatory (Immune C3)
TCGA-OL-A66P-01	IFN-gamma Dominant (Immune C2)
TCGA-NG-A4VW-01	Wound Healing (Immune C1)
TCGA-CG-4462-01	TGF-beta Dominant (Immune C6)
TCGA-A2-A1G4-01	Wound Healing (Immune C1)
TCGA-E2-A105-01	Wound Healing (Immune C1)
TCGA-55-7573-01	Inflammatory (Immune C3)
TCGA-N5-A4RA-01	Wound Healing (Immune C1)
TCGA-E6-A1LZ-01	Wound Healing (Immune C1)
TCGA-L5-A4OR-01	Wound Healing (Immune C1)
TCGA-EY-A2OM-01	Wound Healing (Immune C1)
TCGA-CV-A45W-01	IFN-gamma Dominant (Immune C2)
TCGA-EJ-5502-01	Inflammatory (Immune C3)
TCGA-B0-5085-01	Inflammatory (Immune C3)
TCGA-2L-AAQL-01	TGF-beta Dominant (Immune C6)
TCGA-D1-A17F-01	IFN-gamma Dominant (Immune C2)
TCGA-HC-8265-01	Wound Healing (Immune C1)
TCGA-AD-6965-01	Wound Healing (Immune C1)
TCGA-BJ-A3PR-01	IFN-gamma Dominant (Immune C2)
TCGA-SH-A7BD-01	IFN-gamma Dominant (Immune C2)
TCGA-H2-A422-01	Inflammatory (Immune C3)
TCGA-EY-A549-01	Inflammatory (Immune C3)
TCGA-DX-A6YU-01	TGF-beta Dominant (Immune C6)
TCGA-P5-A735-01	Immunologically Quiet (Immune C5)
TCGA-VQ-A928-01	Wound Healing (Immune C1)
TCGA-D5-6931-01	Wound Healing (Immune C1)
TCGA-DX-A6Z2-01	Inflammatory (Immune C3)
TCGA-BS-A0V6-01	IFN-gamma Dominant (Immune C2)
TCGA-BC-A10T-01	Wound Healing (Immune C1)
TCGA-AA-3872-01	Wound Healing (Immune C1)
TCGA-43-5668-01	IFN-gamma Dominant (Immune C2)
TCGA-R8-A6ML-01	Immunologically Quiet (Immune C5)
TCGA-FB-AAQ0-01	IFN-gamma Dominant (Immune C2)
TCGA-BF-AAP1-01	Lymphocyte Depleted (Immune C4)
TCGA-A2-A0EV-01	IFN-gamma Dominant (Immune C2)
TCGA-HT-7691-01	Immunologically Quiet (Immune C5)
TCGA-18-4083-01	Wound Healing (Immune C1)
TCGA-FG-A6J1-01	Lymphocyte Depleted (Immune C4)
TCGA-CV-7104-01	IFN-gamma Dominant (Immune C2)
TCGA-EO-A22S-01	Wound Healing (Immune C1)
TCGA-A8-A08A-01	Inflammatory (Immune C3)
TCGA-D1-A17B-01	Inflammatory (Immune C3)
TCGA-CD-8526-01	IFN-gamma Dominant (Immune C2)
TCGA-BR-7703-01	IFN-gamma Dominant (Immune C2)
TCGA-W8-A86G-01	Inflammatory (Immune C3)
TCGA-AL-3471-01	Inflammatory (Immune C3)
TCGA-MH-A854-01	Wound Healing (Immune C1)
TCGA-YF-AA3M-01	Wound Healing (Immune C1)
TCGA-76-4929-01	Lymphocyte Depleted (Immune C4)
TCGA-2Y-A9H6-01	Inflammatory (Immune C3)
TCGA-44-2656-01	IFN-gamma Dominant (Immune C2)
TCGA-A6-5656-01	Wound Healing (Immune C1)
TCGA-43-8115-01	Wound Healing (Immune C1)
TCGA-3A-A9IX-01	Inflammatory (Immune C3)
TCGA-EI-6884-01	Wound Healing (Immune C1)
TCGA-DU-6402-01	Lymphocyte Depleted (Immune C4)
TCGA-AG-3890-01	Wound Healing (Immune C1)
TCGA-Q1-A73P-01	IFN-gamma Dominant (Immune C2)
TCGA-39-5016-01	IFN-gamma Dominant (Immune C2)
TCGA-HT-7684-01	Immunologically Quiet (Immune C5)
TCGA-D8-A1XL-01	IFN-gamma Dominant (Immune C2)
TCGA-E8-A413-01	Inflammatory (Immune C3)
TCGA-BA-6871-01	IFN-gamma Dominant (Immune C2)
TCGA-HT-8104-01	Lymphocyte Depleted (Immune C4)
TCGA-CN-6017-01	IFN-gamma Dominant (Immune C2)
TCGA-CC-A7IH-01	Inflammatory (Immune C3)
TCGA-D7-A747-01	IFN-gamma Dominant (Immune C2)
TCGA-A4-7585-01	Inflammatory (Immune C3)
TCGA-TS-A7P6-01	Wound Healing (Immune C1)
TCGA-BG-A0W2-01	Wound Healing (Immune C1)
TCGA-DD-A4NG-01	Inflammatory (Immune C3)
TCGA-BP-5170-01	Inflammatory (Immune C3)
TCGA-FN-7833-01	Lymphocyte Depleted (Immune C4)
TCGA-KN-8436-01	Inflammatory (Immune C3)
TCGA-C5-A8XK-01	IFN-gamma Dominant (Immune C2)
TCGA-43-A474-01	Wound Healing (Immune C1)
TCGA-HT-7473-01	Lymphocyte Depleted (Immune C4)
TCGA-06-0645-01	Lymphocyte Depleted (Immune C4)
TCGA-33-AASI-01	Wound Healing (Immune C1)
TCGA-DM-A1DA-01	Wound Healing (Immune C1)
TCGA-IB-7647-01	Wound Healing (Immune C1)
TCGA-BJ-A2N9-01	Inflammatory (Immune C3)
TCGA-41-2572-01	Lymphocyte Depleted (Immune C4)
TCGA-AG-3885-01	Inflammatory (Immune C3)
TCGA-CF-A7I0-01	Wound Healing (Immune C1)
TCGA-EK-A3GN-01	IFN-gamma Dominant (Immune C2)
TCGA-WJ-A86L-01	Lymphocyte Depleted (Immune C4)
TCGA-DX-AB2X-01	Lymphocyte Depleted (Immune C4)
TCGA-MJ-A850-01	Wound Healing (Immune C1)
TCGA-C5-A907-01	IFN-gamma Dominant (Immune C2)
TCGA-49-4506-01	IFN-gamma Dominant (Immune C2)
TCGA-B0-5713-01	Inflammatory (Immune C3)
TCGA-BQ-5877-01	Inflammatory (Immune C3)
TCGA-D1-A160-01	Wound Healing (Immune C1)
TCGA-BR-6564-01	IFN-gamma Dominant (Immune C2)
TCGA-B2-5633-01	Inflammatory (Immune C3)
TCGA-BH-A0BZ-01	IFN-gamma Dominant (Immune C2)
TCGA-XF-AAMX-01	Wound Healing (Immune C1)
TCGA-OR-A5LR-01	Inflammatory (Immune C3)
TCGA-A2-A0ER-01	Wound Healing (Immune C1)
TCGA-IG-A8O2-01	IFN-gamma Dominant (Immune C2)
TCGA-AX-A1C7-01	IFN-gamma Dominant (Immune C2)
TCGA-TQ-A7RU-01	Immunologically Quiet (Immune C5)
TCGA-BP-4982-01	Inflammatory (Immune C3)
TCGA-JY-A938-01	IFN-gamma Dominant (Immune C2)
TCGA-XF-A9T8-01	IFN-gamma Dominant (Immune C2)
TCGA-2G-AAG0-01	IFN-gamma Dominant (Immune C2)
TCGA-EO-A22X-01	Wound Healing (Immune C1)
TCGA-DD-A4ND-01	Inflammatory (Immune C3)
TCGA-B8-5162-01	Inflammatory (Immune C3)
TCGA-66-2785-01	IFN-gamma Dominant (Immune C2)
TCGA-25-1630-01	Lymphocyte Depleted (Immune C4)
TCGA-OL-A66K-01	Inflammatory (Immune C3)
TCGA-P4-A5E8-01	Inflammatory (Immune C3)
TCGA-Q9-A6FW-01	Wound Healing (Immune C1)
TCGA-IN-7806-01	Inflammatory (Immune C3)
TCGA-36-1574-01	IFN-gamma Dominant (Immune C2)
TCGA-QK-A8Z8-01	IFN-gamma Dominant (Immune C2)
TCGA-CQ-5326-01	IFN-gamma Dominant (Immune C2)
TCGA-DB-A4XF-01	Immunologically Quiet (Immune C5)
TCGA-2Y-A9H2-01	Inflammatory (Immune C3)
TCGA-C5-A7CM-01	Wound Healing (Immune C1)
TCGA-4K-AAAL-01	IFN-gamma Dominant (Immune C2)
TCGA-A4-A5Y1-01	Inflammatory (Immune C3)
TCGA-56-8201-01	Wound Healing (Immune C1)
TCGA-G9-6342-01	Inflammatory (Immune C3)
TCGA-KU-A66T-01	IFN-gamma Dominant (Immune C2)
TCGA-DD-AAVW-01	Inflammatory (Immune C3)
TCGA-CJ-4905-01	Inflammatory (Immune C3)
TCGA-EP-A2KC-01	Lymphocyte Depleted (Immune C4)
TCGA-MT-A51W-01	IFN-gamma Dominant (Immune C2)
TCGA-LN-A7HY-01	Wound Healing (Immune C1)
TCGA-FY-A3R8-01	Inflammatory (Immune C3)
TCGA-WB-A81H-01	Inflammatory (Immune C3)
TCGA-G7-6790-01	Inflammatory (Immune C3)
TCGA-XY-A89B-01	IFN-gamma Dominant (Immune C2)
TCGA-CC-A7IL-01	Lymphocyte Depleted (Immune C4)
TCGA-EW-A1OX-01	Lymphocyte Depleted (Immune C4)
TCGA-EL-A3T1-01	IFN-gamma Dominant (Immune C2)
TCGA-55-A48X-01	Inflammatory (Immune C3)
TCGA-YZ-A984-01	Inflammatory (Immune C3)
TCGA-BP-5174-01	Inflammatory (Immune C3)
TCGA-KN-8427-01	Wound Healing (Immune C1)
TCGA-QR-A705-01	Inflammatory (Immune C3)
TCGA-20-1684-01	IFN-gamma Dominant (Immune C2)
TCGA-N8-A4PI-01	Lymphocyte Depleted (Immune C4)
TCGA-05-4402-01	IFN-gamma Dominant (Immune C2)
TCGA-2G-AAH4-01	Wound Healing (Immune C1)
TCGA-CX-7086-01	IFN-gamma Dominant (Immune C2)
TCGA-ET-A25L-01	Inflammatory (Immune C3)
TCGA-UZ-A9PZ-01	Inflammatory (Immune C3)
TCGA-AG-3881-01	Wound Healing (Immune C1)
TCGA-A8-A0A9-01	IFN-gamma Dominant (Immune C2)
TCGA-DE-A2OL-01	Inflammatory (Immune C3)
TCGA-G7-A4TM-01	Inflammatory (Immune C3)
TCGA-BQ-7060-01	Inflammatory (Immune C3)
TCGA-DD-A4NS-01	Inflammatory (Immune C3)
TCGA-B0-4697-01	Inflammatory (Immune C3)
TCGA-QR-A6GO-01	Lymphocyte Depleted (Immune C4)
TCGA-AX-A3FS-01	IFN-gamma Dominant (Immune C2)
TCGA-S9-A6WP-01	Immunologically Quiet (Immune C5)
TCGA-BH-A1FB-01	Inflammatory (Immune C3)
TCGA-44-8119-01	Wound Healing (Immune C1)
TCGA-BP-4759-01	TGF-beta Dominant (Immune C6)
TCGA-FG-A713-01	Immunologically Quiet (Immune C5)
TCGA-DI-A1BY-01	Wound Healing (Immune C1)
TCGA-V4-A9EZ-01	Lymphocyte Depleted (Immune C4)
TCGA-VS-A9V2-01	IFN-gamma Dominant (Immune C2)
TCGA-VS-A94Y-01	Wound Healing (Immune C1)
TCGA-F4-6461-01	Wound Healing (Immune C1)
TCGA-90-A4EE-01	IFN-gamma Dominant (Immune C2)
TCGA-C5-A8ZZ-01	IFN-gamma Dominant (Immune C2)
TCGA-MQ-A6BS-01	Inflammatory (Immune C3)
TCGA-B5-A11G-01	IFN-gamma Dominant (Immune C2)
TCGA-HT-A5RA-01	Lymphocyte Depleted (Immune C4)
TCGA-E1-A7YL-01	Lymphocyte Depleted (Immune C4)
TCGA-AO-A0JC-01	IFN-gamma Dominant (Immune C2)
TCGA-JW-A852-01	IFN-gamma Dominant (Immune C2)
TCGA-BB-4224-01	IFN-gamma Dominant (Immune C2)
TCGA-CJ-6030-01	Inflammatory (Immune C3)
TCGA-A3-3319-01	Inflammatory (Immune C3)
TCGA-VQ-AA68-01	IFN-gamma Dominant (Immune C2)
TCGA-UD-AAC5-01	Wound Healing (Immune C1)
TCGA-DD-AADI-01	IFN-gamma Dominant (Immune C2)
TCGA-V4-A9F0-01	Inflammatory (Immune C3)
TCGA-FC-7961-01	Inflammatory (Immune C3)
TCGA-CC-A7IG-01	Wound Healing (Immune C1)
TCGA-MR-A8JO-01	Inflammatory (Immune C3)
TCGA-GC-A3YS-01	Wound Healing (Immune C1)
TCGA-OR-A5LG-01	Lymphocyte Depleted (Immune C4)
TCGA-VD-A8KH-01	Lymphocyte Depleted (Immune C4)
TCGA-CR-7379-01	Wound Healing (Immune C1)
TCGA-CJ-4918-01	Inflammatory (Immune C3)
TCGA-A8-A07J-01	TGF-beta Dominant (Immune C6)
TCGA-E9-A229-01	IFN-gamma Dominant (Immune C2)
TCGA-L5-A4OU-01	IFN-gamma Dominant (Immune C2)
TCGA-X9-A971-01	Lymphocyte Depleted (Immune C4)
TCGA-D6-6826-01	Wound Healing (Immune C1)
TCGA-A2-A0SX-01	IFN-gamma Dominant (Immune C2)
TCGA-CU-A0YO-01	Wound Healing (Immune C1)
TCGA-KK-A8I4-01	Inflammatory (Immune C3)
TCGA-UZ-A9PM-01	Inflammatory (Immune C3)
TCGA-B8-5545-01	Inflammatory (Immune C3)
TCGA-US-A776-01	Wound Healing (Immune C1)
TCGA-BR-8484-01	IFN-gamma Dominant (Immune C2)
TCGA-55-7724-01	IFN-gamma Dominant (Immune C2)
TCGA-F4-6703-01	Wound Healing (Immune C1)
TCGA-HU-A4G8-01	IFN-gamma Dominant (Immune C2)
TCGA-BC-A10W-01	Lymphocyte Depleted (Immune C4)
TCGA-DX-AB2Q-01	Wound Healing (Immune C1)
TCGA-44-6776-01	Inflammatory (Immune C3)
TCGA-49-4514-01	Wound Healing (Immune C1)
TCGA-05-4396-01	Inflammatory (Immune C3)
TCGA-AA-3864-01	Wound Healing (Immune C1)
TCGA-EJ-7789-01	Lymphocyte Depleted (Immune C4)
TCGA-85-A50Z-01	Wound Healing (Immune C1)
TCGA-B2-3923-01	Inflammatory (Immune C3)
TCGA-55-8204-01	Wound Healing (Immune C1)
TCGA-BP-5183-01	Inflammatory (Immune C3)
TCGA-V4-A9EA-01	Lymphocyte Depleted (Immune C4)
TCGA-QS-A5YR-01	IFN-gamma Dominant (Immune C2)
TCGA-L4-A4E6-01	Inflammatory (Immune C3)
TCGA-L5-A8NJ-01	IFN-gamma Dominant (Immune C2)
TCGA-DX-A1L0-01	TGF-beta Dominant (Immune C6)
TCGA-BH-A0AW-01	IFN-gamma Dominant (Immune C2)
TCGA-VS-A9UJ-01	Wound Healing (Immune C1)
TCGA-2G-AAF6-01	IFN-gamma Dominant (Immune C2)
TCGA-B5-A11P-01	Wound Healing (Immune C1)
TCGA-XD-AAUH-01	Inflammatory (Immune C3)
TCGA-AX-A3FW-01	IFN-gamma Dominant (Immune C2)
TCGA-BH-A2L8-01	IFN-gamma Dominant (Immune C2)
TCGA-HU-A4GC-01	IFN-gamma Dominant (Immune C2)
TCGA-EB-A5SE-01	Wound Healing (Immune C1)
TCGA-HT-A5R9-01	Lymphocyte Depleted (Immune C4)
TCGA-AA-3492-01	Wound Healing (Immune C1)
TCGA-A3-3362-01	Inflammatory (Immune C3)
TCGA-CS-5396-01	Immunologically Quiet (Immune C5)
TCGA-DX-AB32-01	IFN-gamma Dominant (Immune C2)
TCGA-BB-7866-01	IFN-gamma Dominant (Immune C2)
TCGA-HD-7832-01	IFN-gamma Dominant (Immune C2)
TCGA-Y8-A895-01	Inflammatory (Immune C3)
TCGA-A8-A08I-01	IFN-gamma Dominant (Immune C2)
TCGA-BH-A0HP-01	Wound Healing (Immune C1)
TCGA-14-0790-01	Lymphocyte Depleted (Immune C4)
TCGA-BH-A0BS-01	Lymphocyte Depleted (Immune C4)
TCGA-DJ-A4UL-01	Inflammatory (Immune C3)
TCGA-CD-A48C-01	Wound Healing (Immune C1)
TCGA-AA-3544-01	IFN-gamma Dominant (Immune C2)
TCGA-TS-A7P1-01	Wound Healing (Immune C1)
TCGA-75-6205-01	IFN-gamma Dominant (Immune C2)
TCGA-FP-8099-01	IFN-gamma Dominant (Immune C2)
TCGA-ZJ-AAXI-01	IFN-gamma Dominant (Immune C2)
TCGA-B6-A0IG-01	IFN-gamma Dominant (Immune C2)
TCGA-XN-A8T5-01	Inflammatory (Immune C3)
TCGA-ZG-A9M4-01	Inflammatory (Immune C3)
TCGA-EJ-7793-01	Inflammatory (Immune C3)
TCGA-AA-3496-01	Wound Healing (Immune C1)
TCGA-QR-A7IN-01	Inflammatory (Immune C3)
TCGA-ZF-AA4N-01	Wound Healing (Immune C1)
TCGA-XF-AAMG-01	Wound Healing (Immune C1)
TCGA-ZH-A8Y1-01	Inflammatory (Immune C3)
TCGA-DJ-A13T-01	Inflammatory (Immune C3)
TCGA-QR-A6GT-01	TGF-beta Dominant (Immune C6)
TCGA-AK-3451-01	IFN-gamma Dominant (Immune C2)
TCGA-CJ-4923-01	IFN-gamma Dominant (Immune C2)
TCGA-FV-A3R2-01	Lymphocyte Depleted (Immune C4)
TCGA-CZ-5987-01	Inflammatory (Immune C3)
TCGA-98-A538-01	Wound Healing (Immune C1)
TCGA-ET-A3BO-01	Inflammatory (Immune C3)
TCGA-KP-A3W0-01	Wound Healing (Immune C1)
TCGA-CV-6436-01	IFN-gamma Dominant (Immune C2)
TCGA-EJ-7782-01	Inflammatory (Immune C3)
TCGA-HW-8322-01	Immunologically Quiet (Immune C5)
TCGA-BP-4159-01	TGF-beta Dominant (Immune C6)
TCGA-Q1-A6DT-01	Wound Healing (Immune C1)
TCGA-85-6561-01	Wound Healing (Immune C1)
TCGA-L5-A8NN-01	IFN-gamma Dominant (Immune C2)
TCGA-ZF-A9RL-01	Lymphocyte Depleted (Immune C4)
TCGA-25-1633-01	IFN-gamma Dominant (Immune C2)
TCGA-25-2396-01	IFN-gamma Dominant (Immune C2)
TCGA-BR-7715-01	Wound Healing (Immune C1)
TCGA-BH-A0DO-01	Inflammatory (Immune C3)
TCGA-HC-A8CY-01	Lymphocyte Depleted (Immune C4)
TCGA-X6-A8C5-01	Inflammatory (Immune C3)
TCGA-DY-A0XA-01	Wound Healing (Immune C1)
TCGA-DM-A28E-01	Wound Healing (Immune C1)
TCGA-S9-A6U9-01	Immunologically Quiet (Immune C5)
TCGA-5R-AA1C-01	Lymphocyte Depleted (Immune C4)
TCGA-CK-6747-01	Wound Healing (Immune C1)
TCGA-WB-A819-01	Lymphocyte Depleted (Immune C4)
TCGA-Y8-A8S1-01	TGF-beta Dominant (Immune C6)
TCGA-G9-7523-01	Inflammatory (Immune C3)
TCGA-CJ-5680-01	Inflammatory (Immune C3)
TCGA-34-5234-01	IFN-gamma Dominant (Immune C2)
TCGA-A6-5667-01	Wound Healing (Immune C1)
TCGA-HT-7676-01	Immunologically Quiet (Immune C5)
TCGA-LN-A4A4-01	Wound Healing (Immune C1)
TCGA-XF-A9T0-01	Wound Healing (Immune C1)
TCGA-FW-A5DX-01	Lymphocyte Depleted (Immune C4)
TCGA-62-A46O-01	IFN-gamma Dominant (Immune C2)
TCGA-G3-AAV1-01	Lymphocyte Depleted (Immune C4)
TCGA-HT-7469-01	Lymphocyte Depleted (Immune C4)
TCGA-56-7822-01	Wound Healing (Immune C1)
TCGA-56-A62T-01	IFN-gamma Dominant (Immune C2)
TCGA-LL-A73Y-01	Inflammatory (Immune C3)
TCGA-BC-A10X-01	Inflammatory (Immune C3)
TCGA-EA-A3QE-01	IFN-gamma Dominant (Immune C2)
TCGA-BH-A0DK-01	IFN-gamma Dominant (Immune C2)
TCGA-GC-A4ZW-01	Wound Healing (Immune C1)
TCGA-K4-A4AC-01	IFN-gamma Dominant (Immune C2)
TCGA-85-A4JB-01	IFN-gamma Dominant (Immune C2)
TCGA-62-A472-01	IFN-gamma Dominant (Immune C2)
TCGA-NJ-A55R-01	Inflammatory (Immune C3)
TCGA-23-1026-01	IFN-gamma Dominant (Immune C2)
TCGA-VQ-A8E3-01	IFN-gamma Dominant (Immune C2)
TCGA-F5-6702-01	Wound Healing (Immune C1)
TCGA-VS-A9UQ-01	Wound Healing (Immune C1)
TCGA-BH-A0BG-01	IFN-gamma Dominant (Immune C2)
TCGA-AJ-A23N-01	Wound Healing (Immune C1)
TCGA-W5-AA34-01	Inflammatory (Immune C3)
TCGA-CA-5255-01	Wound Healing (Immune C1)
TCGA-93-A4JP-01	Lymphocyte Depleted (Immune C4)
TCGA-CK-4947-01	Wound Healing (Immune C1)
TCGA-FD-A3B3-01	IFN-gamma Dominant (Immune C2)
TCGA-IE-A6BZ-01	Inflammatory (Immune C3)
TCGA-FU-A3HY-01	Wound Healing (Immune C1)
TCGA-2G-AAGS-01	Wound Healing (Immune C1)
TCGA-V1-A8MU-01	Inflammatory (Immune C3)
TCGA-G6-A8L8-01	Inflammatory (Immune C3)
TCGA-KP-A3W1-01	IFN-gamma Dominant (Immune C2)
TCGA-CV-A6JZ-01	IFN-gamma Dominant (Immune C2)
TCGA-32-2634-01	Lymphocyte Depleted (Immune C4)
TCGA-BS-A0U7-01	Wound Healing (Immune C1)
TCGA-62-8395-01	Inflammatory (Immune C3)
TCGA-24-2261-01	IFN-gamma Dominant (Immune C2)
TCGA-AN-A0AT-01	Wound Healing (Immune C1)
TCGA-13-0800-01	IFN-gamma Dominant (Immune C2)
TCGA-3U-A98H-01	TGF-beta Dominant (Immune C6)
TCGA-77-8136-01	IFN-gamma Dominant (Immune C2)
TCGA-D1-A2G0-01	Wound Healing (Immune C1)
TCGA-ET-A40P-01	Inflammatory (Immune C3)
TCGA-CW-5589-01	Inflammatory (Immune C3)
TCGA-VQ-A8E0-01	Wound Healing (Immune C1)
TCGA-66-2756-01	Wound Healing (Immune C1)
TCGA-61-1998-01	Lymphocyte Depleted (Immune C4)
TCGA-23-1029-01	IFN-gamma Dominant (Immune C2)
TCGA-95-7567-01	IFN-gamma Dominant (Immune C2)
TCGA-E2-A14U-01	Inflammatory (Immune C3)
TCGA-AD-6888-01	Wound Healing (Immune C1)
TCGA-KB-A93G-01	Wound Healing (Immune C1)
TCGA-F4-6809-01	Wound Healing (Immune C1)
TCGA-A3-3385-01	Inflammatory (Immune C3)
TCGA-VS-A9UV-01	Wound Healing (Immune C1)
TCGA-50-5051-01	Wound Healing (Immune C1)
TCGA-BP-5000-01	Inflammatory (Immune C3)
TCGA-CN-A63U-01	IFN-gamma Dominant (Immune C2)
TCGA-AA-3502-01	Wound Healing (Immune C1)
TCGA-HT-7478-01	Lymphocyte Depleted (Immune C4)
TCGA-5P-A9K6-01	Inflammatory (Immune C3)
TCGA-VS-A8EG-01	IFN-gamma Dominant (Immune C2)
TCGA-IZ-8195-01	Inflammatory (Immune C3)
TCGA-43-8116-01	Wound Healing (Immune C1)
TCGA-MW-A4EC-01	Inflammatory (Immune C3)
TCGA-P3-A6T2-01	IFN-gamma Dominant (Immune C2)
TCGA-A3-3343-01	Inflammatory (Immune C3)
TCGA-L5-A4OM-01	Wound Healing (Immune C1)
TCGA-WB-A80Q-01	Inflammatory (Immune C3)
TCGA-BK-A13B-01	Wound Healing (Immune C1)
TCGA-EX-A69L-01	IFN-gamma Dominant (Immune C2)
TCGA-FJ-A871-01	Wound Healing (Immune C1)
TCGA-WB-A817-01	Inflammatory (Immune C3)
TCGA-55-A48Y-01	Wound Healing (Immune C1)
TCGA-BJ-A45F-01	Inflammatory (Immune C3)
TCGA-AA-3525-01	Wound Healing (Immune C1)
TCGA-AK-3447-01	Lymphocyte Depleted (Immune C4)
TCGA-Q1-A73O-01	IFN-gamma Dominant (Immune C2)
TCGA-D5-6532-01	Wound Healing (Immune C1)
TCGA-QR-A70J-01	IFN-gamma Dominant (Immune C2)
TCGA-CC-A9FU-01	Wound Healing (Immune C1)
TCGA-VS-A8QC-01	IFN-gamma Dominant (Immune C2)
TCGA-86-A456-01	IFN-gamma Dominant (Immune C2)
TCGA-33-AASB-01	Wound Healing (Immune C1)
TCGA-EA-A5ZE-01	IFN-gamma Dominant (Immune C2)
TCGA-XT-AASU-01	Wound Healing (Immune C1)
TCGA-FE-A22Z-01	Inflammatory (Immune C3)
TCGA-CV-7429-01	IFN-gamma Dominant (Immune C2)
TCGA-RW-A8AZ-01	Lymphocyte Depleted (Immune C4)
TCGA-50-5068-01	IFN-gamma Dominant (Immune C2)
TCGA-AG-A00Y-01	IFN-gamma Dominant (Immune C2)
TCGA-NJ-A55A-01	Inflammatory (Immune C3)
TCGA-ZS-A9CF-01	Lymphocyte Depleted (Immune C4)
TCGA-A4-8516-01	Lymphocyte Depleted (Immune C4)
TCGA-56-7580-01	Wound Healing (Immune C1)
TCGA-E8-A416-01	Inflammatory (Immune C3)
TCGA-S4-A8RM-01	Inflammatory (Immune C3)
TCGA-DU-A5TW-01	Immunologically Quiet (Immune C5)
TCGA-DX-AB2S-01	IFN-gamma Dominant (Immune C2)
TCGA-A5-A0R9-01	Wound Healing (Immune C1)
TCGA-IB-7890-01	Wound Healing (Immune C1)
TCGA-GD-A3OP-01	Inflammatory (Immune C3)
TCGA-90-7769-01	Wound Healing (Immune C1)
TCGA-CR-6467-01	IFN-gamma Dominant (Immune C2)
TCGA-S9-A6TX-01	Immunologically Quiet (Immune C5)
TCGA-B5-A0K8-01	IFN-gamma Dominant (Immune C2)
TCGA-IG-A97H-01	IFN-gamma Dominant (Immune C2)
TCGA-37-4135-01	IFN-gamma Dominant (Immune C2)
TCGA-RY-A83Z-01	Lymphocyte Depleted (Immune C4)
TCGA-IG-A5B8-01	IFN-gamma Dominant (Immune C2)
TCGA-JX-A5QV-01	IFN-gamma Dominant (Immune C2)
TCGA-AA-3930-01	IFN-gamma Dominant (Immune C2)
TCGA-BR-8683-01	IFN-gamma Dominant (Immune C2)
TCGA-DX-A8BQ-01	IFN-gamma Dominant (Immune C2)
TCGA-EW-A1P5-01	IFN-gamma Dominant (Immune C2)
TCGA-DJ-A13W-01	Lymphocyte Depleted (Immune C4)
TCGA-QR-A6GS-01	Inflammatory (Immune C3)
TCGA-FD-A3SL-01	Wound Healing (Immune C1)
TCGA-ET-A39L-01	Inflammatory (Immune C3)
TCGA-BH-A1FN-01	IFN-gamma Dominant (Immune C2)
TCGA-TS-A8AF-01	Wound Healing (Immune C1)
TCGA-EK-A2GZ-01	Wound Healing (Immune C1)
TCGA-N5-A4RM-01	Wound Healing (Immune C1)
TCGA-AZ-6600-01	Wound Healing (Immune C1)
TCGA-MM-A564-01	Inflammatory (Immune C3)
TCGA-E9-A3X8-01	Wound Healing (Immune C1)
TCGA-J4-A6G3-01	Inflammatory (Immune C3)
TCGA-51-4079-01	Wound Healing (Immune C1)
TCGA-DQ-7596-01	IFN-gamma Dominant (Immune C2)
TCGA-HZ-8002-01	Inflammatory (Immune C3)
TCGA-3A-A9IH-01	IFN-gamma Dominant (Immune C2)
TCGA-B5-A3FC-01	IFN-gamma Dominant (Immune C2)
TCGA-BJ-A0ZC-01	Inflammatory (Immune C3)
TCGA-98-8020-01	Wound Healing (Immune C1)
TCGA-CV-5970-01	IFN-gamma Dominant (Immune C2)
TCGA-DX-AB2G-01	TGF-beta Dominant (Immune C6)
TCGA-A7-A4SE-01	IFN-gamma Dominant (Immune C2)
TCGA-A1-A0SJ-01	Wound Healing (Immune C1)
TCGA-J2-A4AG-01	Inflammatory (Immune C3)
TCGA-EI-6510-01	Wound Healing (Immune C1)
TCGA-G4-6588-01	Wound Healing (Immune C1)
TCGA-RC-A7S9-01	Lymphocyte Depleted (Immune C4)
TCGA-22-5471-01	IFN-gamma Dominant (Immune C2)
TCGA-E2-A570-01	Wound Healing (Immune C1)
TCGA-CZ-5466-01	Inflammatory (Immune C3)
TCGA-CV-7425-01	IFN-gamma Dominant (Immune C2)
TCGA-EK-A2R9-01	IFN-gamma Dominant (Immune C2)
TCGA-QR-A6H4-01	Lymphocyte Depleted (Immune C4)
TCGA-BH-A201-01	Wound Healing (Immune C1)
TCGA-66-2744-01	IFN-gamma Dominant (Immune C2)
TCGA-61-2016-01	IFN-gamma Dominant (Immune C2)
TCGA-CN-4733-01	IFN-gamma Dominant (Immune C2)
TCGA-IR-A3LL-01	IFN-gamma Dominant (Immune C2)
TCGA-05-4405-01	Inflammatory (Immune C3)
TCGA-06-0125-01	Lymphocyte Depleted (Immune C4)
TCGA-V4-A9E5-01	Lymphocyte Depleted (Immune C4)
TCGA-DD-AA3A-01	Wound Healing (Immune C1)
TCGA-RW-A68A-01	Lymphocyte Depleted (Immune C4)
TCGA-AG-A036-01	Wound Healing (Immune C1)
TCGA-D1-A103-01	IFN-gamma Dominant (Immune C2)
TCGA-A5-A0R6-01	IFN-gamma Dominant (Immune C2)
TCGA-Y8-A8RZ-01	Lymphocyte Depleted (Immune C4)
TCGA-CR-5243-01	IFN-gamma Dominant (Immune C2)
TCGA-CZ-5469-01	Wound Healing (Immune C1)
TCGA-B6-A0RP-01	Inflammatory (Immune C3)
TCGA-D8-A27V-01	Inflammatory (Immune C3)
TCGA-ZF-AA4V-01	IFN-gamma Dominant (Immune C2)
TCGA-50-5944-01	Inflammatory (Immune C3)
TCGA-RD-A8N1-01	IFN-gamma Dominant (Immune C2)
TCGA-BR-8687-01	Wound Healing (Immune C1)
TCGA-OR-A5JV-01	Immunologically Quiet (Immune C5)
TCGA-ED-A7PY-01	Inflammatory (Immune C3)
TCGA-EM-A2CO-01	Inflammatory (Immune C3)
TCGA-BR-A4IY-01	IFN-gamma Dominant (Immune C2)
TCGA-50-6673-01	TGF-beta Dominant (Immune C6)
TCGA-V1-A9OQ-01	Inflammatory (Immune C3)
TCGA-FG-A6IZ-01	Immunologically Quiet (Immune C5)
TCGA-C5-A1M5-01	IFN-gamma Dominant (Immune C2)
TCGA-DQ-7592-01	IFN-gamma Dominant (Immune C2)
TCGA-CR-7372-01	IFN-gamma Dominant (Immune C2)
TCGA-B5-A1N2-01	IFN-gamma Dominant (Immune C2)
TCGA-YL-A9WI-01	Lymphocyte Depleted (Immune C4)
TCGA-EM-A2OZ-01	Inflammatory (Immune C3)
TCGA-55-7727-01	IFN-gamma Dominant (Immune C2)
TCGA-QR-A6H0-01	Inflammatory (Immune C3)
TCGA-CS-4941-01	Lymphocyte Depleted (Immune C4)
TCGA-A1-A0SE-01	Wound Healing (Immune C1)
TCGA-OU-A5PI-01	Lymphocyte Depleted (Immune C4)
TCGA-A4-7996-01	Inflammatory (Immune C3)
TCGA-77-8153-01	Wound Healing (Immune C1)
TCGA-MS-A51U-01	TGF-beta Dominant (Immune C6)
TCGA-L5-A88Y-01	Inflammatory (Immune C3)
TCGA-FY-A3WA-01	Inflammatory (Immune C3)
TCGA-QS-A8F1-01	Inflammatory (Immune C3)
TCGA-G3-A25S-01	Lymphocyte Depleted (Immune C4)
TCGA-ER-A19K-01	Lymphocyte Depleted (Immune C4)
TCGA-EM-A1CS-01	Inflammatory (Immune C3)
TCGA-EL-A3ZM-01	IFN-gamma Dominant (Immune C2)
TCGA-DJ-A13X-01	Inflammatory (Immune C3)
TCGA-DX-A1L3-01	Inflammatory (Immune C3)
TCGA-2Z-A9JN-01	Inflammatory (Immune C3)
TCGA-AR-A1AM-01	Wound Healing (Immune C1)
TCGA-HT-8113-01	Lymphocyte Depleted (Immune C4)
TCGA-13-0890-01	IFN-gamma Dominant (Immune C2)
TCGA-VF-A8AE-01	IFN-gamma Dominant (Immune C2)
TCGA-DH-A7UT-01	Immunologically Quiet (Immune C5)
TCGA-D1-A16F-01	Wound Healing (Immune C1)
TCGA-CK-6751-01	Wound Healing (Immune C1)
TCGA-CV-7238-01	IFN-gamma Dominant (Immune C2)
TCGA-EL-A3T7-01	Inflammatory (Immune C3)
TCGA-SN-A6IS-01	IFN-gamma Dominant (Immune C2)
TCGA-B0-5075-01	Inflammatory (Immune C3)
TCGA-DU-5851-01	Immunologically Quiet (Immune C5)
TCGA-CN-5367-01	IFN-gamma Dominant (Immune C2)
TCGA-DX-A3LS-01	TGF-beta Dominant (Immune C6)
TCGA-86-8279-01	Wound Healing (Immune C1)
TCGA-W2-A7HB-01	Immunologically Quiet (Immune C5)
TCGA-E7-A6MD-01	Wound Healing (Immune C1)
TCGA-CR-5250-01	Inflammatory (Immune C3)
TCGA-B0-5100-01	Inflammatory (Immune C3)
TCGA-EJ-7218-01	Inflammatory (Immune C3)
TCGA-XK-AAJR-01	Inflammatory (Immune C3)
TCGA-55-A494-01	Inflammatory (Immune C3)
TCGA-BP-4775-01	Inflammatory (Immune C3)
TCGA-2G-AALF-01	Wound Healing (Immune C1)
TCGA-ET-A3BT-01	Inflammatory (Immune C3)
TCGA-61-2000-01	IFN-gamma Dominant (Immune C2)
TCGA-A4-7288-01	Inflammatory (Immune C3)
TCGA-BR-4369-01	Wound Healing (Immune C1)
TCGA-B0-5400-01	Inflammatory (Immune C3)
TCGA-G4-6317-01	Wound Healing (Immune C1)
TCGA-25-2404-01	IFN-gamma Dominant (Immune C2)
TCGA-CV-7437-01	Wound Healing (Immune C1)
TCGA-55-7913-01	Wound Healing (Immune C1)
TCGA-K7-A5RG-01	IFN-gamma Dominant (Immune C2)
TCGA-QR-A707-01	Lymphocyte Depleted (Immune C4)
TCGA-EY-A1GW-01	Lymphocyte Depleted (Immune C4)
TCGA-C5-A7X8-01	Wound Healing (Immune C1)
TCGA-B0-5120-01	Inflammatory (Immune C3)
TCGA-2G-AAKM-01	Wound Healing (Immune C1)
TCGA-SG-A6Z4-01	Lymphocyte Depleted (Immune C4)
TCGA-VD-AA8R-01	Immunologically Quiet (Immune C5)
TCGA-3B-A9HZ-01	Inflammatory (Immune C3)
TCGA-CJ-4873-01	Inflammatory (Immune C3)
TCGA-SX-A7SL-01	Lymphocyte Depleted (Immune C4)
TCGA-BH-A1EX-01	TGF-beta Dominant (Immune C6)
TCGA-HW-8321-01	Immunologically Quiet (Immune C5)
TCGA-G4-6309-01	Wound Healing (Immune C1)
TCGA-KL-8340-01	Inflammatory (Immune C3)
TCGA-EZ-7264-01	Immunologically Quiet (Immune C5)
TCGA-E8-A433-01	Inflammatory (Immune C3)
TCGA-EJ-7791-01	Inflammatory (Immune C3)
TCGA-IN-A6RR-01	IFN-gamma Dominant (Immune C2)
TCGA-55-8615-01	Inflammatory (Immune C3)
TCGA-HZ-A4BK-01	TGF-beta Dominant (Immune C6)
TCGA-EL-A3GQ-01	Inflammatory (Immune C3)
TCGA-BK-A26L-01	Wound Healing (Immune C1)
TCGA-VF-A8AA-01	IFN-gamma Dominant (Immune C2)
TCGA-G2-A2EO-01	Wound Healing (Immune C1)
TCGA-D6-A6EO-01	IFN-gamma Dominant (Immune C2)
TCGA-RC-A7SF-01	Inflammatory (Immune C3)
TCGA-EB-A24C-01	Lymphocyte Depleted (Immune C4)
TCGA-F1-A448-01	Wound Healing (Immune C1)
TCGA-A7-A0CJ-01	IFN-gamma Dominant (Immune C2)
TCGA-CS-6666-01	Lymphocyte Depleted (Immune C4)
TCGA-BP-4992-01	Inflammatory (Immune C3)
TCGA-CM-5868-01	Wound Healing (Immune C1)
TCGA-WC-A885-01	Lymphocyte Depleted (Immune C4)
TCGA-BR-A4IV-01	Inflammatory (Immune C3)
TCGA-HD-A4C1-01	IFN-gamma Dominant (Immune C2)
TCGA-P4-AAVO-01	Lymphocyte Depleted (Immune C4)
TCGA-NC-A5HK-01	IFN-gamma Dominant (Immune C2)
TCGA-VQ-A91Z-01	Wound Healing (Immune C1)
TCGA-DX-A8BR-01	Lymphocyte Depleted (Immune C4)
TCGA-W5-AA2X-01	Wound Healing (Immune C1)
TCGA-DH-A66D-01	Immunologically Quiet (Immune C5)
TCGA-IR-A3LH-01	IFN-gamma Dominant (Immune C2)
TCGA-KO-8410-01	Inflammatory (Immune C3)
TCGA-D1-A16R-01	Wound Healing (Immune C1)
TCGA-LN-A4A9-01	IFN-gamma Dominant (Immune C2)
TCGA-LL-A5YO-01	IFN-gamma Dominant (Immune C2)
TCGA-86-A4JF-01	IFN-gamma Dominant (Immune C2)
TCGA-DC-6156-01	TGF-beta Dominant (Immune C6)
TCGA-QU-A6IP-01	Inflammatory (Immune C3)
TCGA-FI-A3PV-01	Wound Healing (Immune C1)
TCGA-V1-A9O9-01	Inflammatory (Immune C3)
TCGA-EO-A2CG-01	Wound Healing (Immune C1)
TCGA-AN-A0FW-01	Wound Healing (Immune C1)
TCGA-VQ-A8PH-01	Wound Healing (Immune C1)
TCGA-AC-A6IX-01	Wound Healing (Immune C1)
TCGA-A5-A0GU-01	IFN-gamma Dominant (Immune C2)
TCGA-EB-A551-01	IFN-gamma Dominant (Immune C2)
TCGA-P5-A77W-01	Immunologically Quiet (Immune C5)
TCGA-HW-7491-01	Immunologically Quiet (Immune C5)
TCGA-EY-A1GS-01	Lymphocyte Depleted (Immune C4)
TCGA-AA-A010-01	Wound Healing (Immune C1)
TCGA-A3-3320-01	Inflammatory (Immune C3)
TCGA-FT-A3EE-01	Wound Healing (Immune C1)
TCGA-AA-3837-01	Wound Healing (Immune C1)
TCGA-L9-A443-01	Inflammatory (Immune C3)
TCGA-DJ-A2PN-01	Inflammatory (Immune C3)
TCGA-G3-A7M6-01	Inflammatory (Immune C3)
TCGA-E9-A1RG-01	Wound Healing (Immune C1)
TCGA-66-2767-01	IFN-gamma Dominant (Immune C2)
TCGA-MR-A520-01	Lymphocyte Depleted (Immune C4)
TCGA-FD-A3B7-01	IFN-gamma Dominant (Immune C2)
TCGA-E1-5307-01	Immunologically Quiet (Immune C5)
TCGA-78-8660-01	IFN-gamma Dominant (Immune C2)
TCGA-C5-A1M9-01	IFN-gamma Dominant (Immune C2)
TCGA-KL-8325-01	Immunologically Quiet (Immune C5)
TCGA-HW-7495-01	Immunologically Quiet (Immune C5)
TCGA-K4-A3WU-01	Inflammatory (Immune C3)
TCGA-AG-4021-01	Wound Healing (Immune C1)
TCGA-E2-A156-01	Inflammatory (Immune C3)
TCGA-CS-6669-01	Immunologically Quiet (Immune C5)
TCGA-EL-A3GW-01	Inflammatory (Immune C3)
TCGA-EM-A2CL-01	Inflammatory (Immune C3)
TCGA-CF-A47V-01	Lymphocyte Depleted (Immune C4)
TCGA-AR-A24R-01	IFN-gamma Dominant (Immune C2)
TCGA-BS-A0TE-01	IFN-gamma Dominant (Immune C2)
TCGA-HT-7481-01	Immunologically Quiet (Immune C5)
TCGA-BG-A0MU-01	Inflammatory (Immune C3)
TCGA-NC-A5HO-01	Wound Healing (Immune C1)
TCGA-EY-A1GD-01	Wound Healing (Immune C1)
TCGA-BF-A1PZ-01	IFN-gamma Dominant (Immune C2)
TCGA-XQ-A8TA-01	Lymphocyte Depleted (Immune C4)
TCGA-78-7148-01	Wound Healing (Immune C1)
TCGA-DU-8163-01	Immunologically Quiet (Immune C5)
TCGA-D8-A1JP-01	Wound Healing (Immune C1)
TCGA-T2-A6WZ-01	IFN-gamma Dominant (Immune C2)
TCGA-AP-A0LN-01	Wound Healing (Immune C1)
TCGA-AX-A06L-01	Wound Healing (Immune C1)
TCGA-AN-A0FS-01	Wound Healing (Immune C1)
TCGA-77-8154-01	Wound Healing (Immune C1)
TCGA-2G-AAFM-01	IFN-gamma Dominant (Immune C2)
TCGA-DJ-A3V5-01	Inflammatory (Immune C3)
TCGA-AC-A3TM-01	Wound Healing (Immune C1)
TCGA-DJ-A2Q3-01	Inflammatory (Immune C3)
TCGA-D6-8568-01	IFN-gamma Dominant (Immune C2)
TCGA-CV-7446-01	IFN-gamma Dominant (Immune C2)
TCGA-A5-A0GQ-01	IFN-gamma Dominant (Immune C2)
TCGA-DJ-A2PY-01	Inflammatory (Immune C3)
TCGA-DK-A3X1-01	Wound Healing (Immune C1)
TCGA-BG-A0MQ-01	Wound Healing (Immune C1)
TCGA-B9-A5W7-01	Inflammatory (Immune C3)
TCGA-C8-A12K-01	IFN-gamma Dominant (Immune C2)
TCGA-AR-A2LE-01	Inflammatory (Immune C3)
TCGA-AD-6964-01	IFN-gamma Dominant (Immune C2)
TCGA-37-A5EL-01	Wound Healing (Immune C1)
TCGA-26-1442-01	Immunologically Quiet (Immune C5)
TCGA-B0-4688-01	Lymphocyte Depleted (Immune C4)
TCGA-AA-3848-01	Wound Healing (Immune C1)
TCGA-BH-A0HK-01	Wound Healing (Immune C1)
TCGA-CJ-4899-01	Inflammatory (Immune C3)
TCGA-G4-6295-01	Wound Healing (Immune C1)
TCGA-RD-A8NB-01	IFN-gamma Dominant (Immune C2)
TCGA-B2-4101-01	Inflammatory (Immune C3)
TCGA-BQ-7048-01	Inflammatory (Immune C3)
TCGA-DG-A2KJ-01	IFN-gamma Dominant (Immune C2)
TCGA-55-A490-01	Wound Healing (Immune C1)
TCGA-4Z-AA81-01	IFN-gamma Dominant (Immune C2)
TCGA-D1-A16E-01	IFN-gamma Dominant (Immune C2)
TCGA-CF-A3MG-01	Wound Healing (Immune C1)
TCGA-QR-A708-01	Lymphocyte Depleted (Immune C4)
TCGA-CS-4942-01	Lymphocyte Depleted (Immune C4)
TCGA-BR-A4PE-01	IFN-gamma Dominant (Immune C2)
TCGA-NH-A50T-01	Wound Healing (Immune C1)
TCGA-FE-A237-01	Inflammatory (Immune C3)
TCGA-2G-AAFI-01	IFN-gamma Dominant (Immune C2)
TCGA-ZS-A9CE-01	Lymphocyte Depleted (Immune C4)
TCGA-AR-A250-01	Wound Healing (Immune C1)
TCGA-HC-7230-01	Inflammatory (Immune C3)
TCGA-S5-AA26-01	Wound Healing (Immune C1)
TCGA-HT-8110-01	Lymphocyte Depleted (Immune C4)
TCGA-D8-A1JG-01	IFN-gamma Dominant (Immune C2)
TCGA-KL-8337-01	Immunologically Quiet (Immune C5)
TCGA-ZF-A9R4-01	Lymphocyte Depleted (Immune C4)
TCGA-E2-A152-01	Wound Healing (Immune C1)
TCGA-GN-A26C-01	IFN-gamma Dominant (Immune C2)
TCGA-AR-A24V-01	IFN-gamma Dominant (Immune C2)
TCGA-85-8070-01	Wound Healing (Immune C1)
TCGA-BS-A0TA-01	IFN-gamma Dominant (Immune C2)
TCGA-A2-A0CR-01	TGF-beta Dominant (Immune C6)
TCGA-AK-3429-01	Inflammatory (Immune C3)
TCGA-PC-A5DL-01	TGF-beta Dominant (Immune C6)
TCGA-DX-A6BB-01	Lymphocyte Depleted (Immune C4)
TCGA-S9-A6U1-01	Immunologically Quiet (Immune C5)
TCGA-YC-A9TC-01	Wound Healing (Immune C1)
TCGA-BS-A0V4-01	Inflammatory (Immune C3)
TCGA-AN-A0FX-01	Wound Healing (Immune C1)
TCGA-Z6-A9VB-01	IFN-gamma Dominant (Immune C2)
TCGA-Q1-A5R3-01	IFN-gamma Dominant (Immune C2)
TCGA-AC-A62V-01	Wound Healing (Immune C1)
TCGA-CN-6988-01	Wound Healing (Immune C1)
TCGA-ET-A39O-01	Inflammatory (Immune C3)
TCGA-AP-A0LJ-01	Inflammatory (Immune C3)
TCGA-UB-AA0U-01	Inflammatory (Immune C3)
TCGA-A6-4107-01	Wound Healing (Immune C1)
TCGA-FK-A3S3-01	Inflammatory (Immune C3)
TCGA-FB-AAQ1-01	TGF-beta Dominant (Immune C6)
TCGA-AK-3455-01	IFN-gamma Dominant (Immune C2)
TCGA-HC-7211-01	Inflammatory (Immune C3)
TCGA-2Z-A9J3-01	Inflammatory (Immune C3)
TCGA-B2-3924-01	Inflammatory (Immune C3)
TCGA-GM-A3XN-01	Wound Healing (Immune C1)
TCGA-C8-A275-01	IFN-gamma Dominant (Immune C2)
TCGA-UD-AAC7-01	Wound Healing (Immune C1)
TCGA-4L-AA1F-01	Wound Healing (Immune C1)
TCGA-AK-3433-01	Inflammatory (Immune C3)
TCGA-DD-AAD8-01	Lymphocyte Depleted (Immune C4)
TCGA-AO-A129-01	IFN-gamma Dominant (Immune C2)
TCGA-P3-A6T3-01	IFN-gamma Dominant (Immune C2)
TCGA-R5-A7ZR-01	IFN-gamma Dominant (Immune C2)
TCGA-CV-A468-01	IFN-gamma Dominant (Immune C2)
TCGA-EJ-5516-01	Inflammatory (Immune C3)
TCGA-DX-A8BV-01	Lymphocyte Depleted (Immune C4)
TCGA-AO-A12E-01	Lymphocyte Depleted (Immune C4)
TCGA-VQ-A927-01	Wound Healing (Immune C1)
TCGA-YF-AA3L-01	Wound Healing (Immune C1)
TCGA-BP-4354-01	Lymphocyte Depleted (Immune C4)
TCGA-BR-8059-01	Wound Healing (Immune C1)
TCGA-EL-A3MZ-01	Inflammatory (Immune C3)
TCGA-BS-A0V8-01	Wound Healing (Immune C1)
TCGA-BH-A1F8-01	IFN-gamma Dominant (Immune C2)
TCGA-G3-AAV3-01	Inflammatory (Immune C3)
TCGA-QK-A6V9-01	IFN-gamma Dominant (Immune C2)
TCGA-A3-3306-01	Inflammatory (Immune C3)
TCGA-CC-A8HV-01	Lymphocyte Depleted (Immune C4)
TCGA-D8-A1JK-01	IFN-gamma Dominant (Immune C2)
TCGA-HC-A8D1-01	Inflammatory (Immune C3)
TCGA-ZF-A9R0-01	Wound Healing (Immune C1)
TCGA-RY-A840-01	Immunologically Quiet (Immune C5)
TCGA-A8-A08X-01	Wound Healing (Immune C1)
TCGA-EI-6882-01	Wound Healing (Immune C1)
TCGA-BP-4975-01	Inflammatory (Immune C3)
TCGA-AZ-4315-01	IFN-gamma Dominant (Immune C2)
TCGA-DD-AADO-01	IFN-gamma Dominant (Immune C2)
TCGA-3M-AB46-01	IFN-gamma Dominant (Immune C2)
TCGA-DX-A48R-01	Lymphocyte Depleted (Immune C4)
TCGA-VM-A8C9-01	Lymphocyte Depleted (Immune C4)
TCGA-EB-A85I-01	IFN-gamma Dominant (Immune C2)
TCGA-D6-A6EK-01	IFN-gamma Dominant (Immune C2)
TCGA-CJ-4869-01	Inflammatory (Immune C3)
TCGA-AA-3506-01	Wound Healing (Immune C1)
TCGA-3A-A9I9-01	Inflammatory (Immune C3)
TCGA-A4-8098-01	Lymphocyte Depleted (Immune C4)
TCGA-BR-4255-01	Wound Healing (Immune C1)
TCGA-F2-6879-01	IFN-gamma Dominant (Immune C2)
TCGA-IN-A7NT-01	IFN-gamma Dominant (Immune C2)
TCGA-29-1784-01	IFN-gamma Dominant (Immune C2)
TCGA-SR-A6MU-01	Lymphocyte Depleted (Immune C4)
TCGA-EB-A4OZ-01	IFN-gamma Dominant (Immune C2)
TCGA-J8-A3YD-01	Inflammatory (Immune C3)
TCGA-06-0743-01	Lymphocyte Depleted (Immune C4)
TCGA-D1-A16J-01	IFN-gamma Dominant (Immune C2)
TCGA-E9-A1R6-01	Wound Healing (Immune C1)
TCGA-R5-A7ZI-01	IFN-gamma Dominant (Immune C2)
TCGA-AJ-A3NC-01	Wound Healing (Immune C1)
TCGA-QR-A70K-01	Lymphocyte Depleted (Immune C4)
TCGA-G3-A25X-01	IFN-gamma Dominant (Immune C2)
TCGA-AP-A1DV-01	Wound Healing (Immune C1)
TCGA-BP-4983-01	IFN-gamma Dominant (Immune C2)
TCGA-B4-5378-01	Lymphocyte Depleted (Immune C4)
TCGA-BR-A4J6-01	Wound Healing (Immune C1)
TCGA-DQ-7591-01	IFN-gamma Dominant (Immune C2)
TCGA-A8-A09A-01	Inflammatory (Immune C3)
TCGA-G3-A3CK-01	Lymphocyte Depleted (Immune C4)
TCGA-BR-6801-01	Wound Healing (Immune C1)
TCGA-F9-A4JJ-01	Inflammatory (Immune C3)
TCGA-IQ-A61I-01	IFN-gamma Dominant (Immune C2)
TCGA-5P-A9JZ-01	Lymphocyte Depleted (Immune C4)
TCGA-HD-A6I0-01	IFN-gamma Dominant (Immune C2)
TCGA-WC-A87W-01	Inflammatory (Immune C3)
TCGA-EM-A3AR-01	Inflammatory (Immune C3)
TCGA-A4-A5Y0-01	Lymphocyte Depleted (Immune C4)
TCGA-57-1582-01	Wound Healing (Immune C1)
TCGA-HB-A3L4-01	Wound Healing (Immune C1)
TCGA-3A-A9IB-01	Wound Healing (Immune C1)
TCGA-G7-6792-01	Inflammatory (Immune C3)
TCGA-BD-A2L6-01	Lymphocyte Depleted (Immune C4)
TCGA-B2-5639-01	Inflammatory (Immune C3)
TCGA-GK-A6C7-01	Inflammatory (Immune C3)
TCGA-EL-A4K7-01	Inflammatory (Immune C3)
TCGA-ZG-A9LY-01	Inflammatory (Immune C3)
TCGA-DJ-A1QI-01	Inflammatory (Immune C3)
TCGA-B5-A1MW-01	IFN-gamma Dominant (Immune C2)
TCGA-DJ-A2PQ-01	Inflammatory (Immune C3)
TCGA-OR-A5KO-01	Lymphocyte Depleted (Immune C4)
TCGA-A8-A08O-01	Wound Healing (Immune C1)
TCGA-EM-A22M-01	Inflammatory (Immune C3)
TCGA-AA-A01C-01	Wound Healing (Immune C1)
TCGA-V4-A9ES-01	Lymphocyte Depleted (Immune C4)
TCGA-CV-7422-01	IFN-gamma Dominant (Immune C2)
TCGA-HT-7482-01	Immunologically Quiet (Immune C5)
TCGA-CV-6962-01	Wound Healing (Immune C1)
TCGA-EA-A50E-01	IFN-gamma Dominant (Immune C2)
TCGA-21-1082-01	Wound Healing (Immune C1)
TCGA-A2-A4RY-01	Inflammatory (Immune C3)
TCGA-QH-A6CW-01	Immunologically Quiet (Immune C5)
TCGA-UF-A7JT-01	IFN-gamma Dominant (Immune C2)
TCGA-HC-7737-01	Inflammatory (Immune C3)
TCGA-AL-3466-01	Inflammatory (Immune C3)
TCGA-R5-A805-01	IFN-gamma Dominant (Immune C2)
TCGA-A2-A0SY-01	Inflammatory (Immune C3)
TCGA-D1-A0ZQ-01	Wound Healing (Immune C1)
TCGA-AC-A8OP-01	Inflammatory (Immune C3)
TCGA-98-A53J-01	Wound Healing (Immune C1)
TCGA-VP-A87B-01	Inflammatory (Immune C3)
TCGA-DU-A7T8-01	Lymphocyte Depleted (Immune C4)
TCGA-AO-A126-01	Wound Healing (Immune C1)
TCGA-EM-A4FF-01	Inflammatory (Immune C3)
TCGA-CJ-4878-01	Inflammatory (Immune C3)
TCGA-CH-5792-01	Inflammatory (Immune C3)
TCGA-DD-A11D-01	Lymphocyte Depleted (Immune C4)
TCGA-AO-A0J6-01	IFN-gamma Dominant (Immune C2)
TCGA-DU-5870-01	Immunologically Quiet (Immune C5)
TCGA-24-2033-01	Lymphocyte Depleted (Immune C4)
TCGA-D5-5539-01	Wound Healing (Immune C1)
TCGA-DD-AACK-01	Lymphocyte Depleted (Immune C4)
TCGA-D8-A27F-01	Wound Healing (Immune C1)
TCGA-AP-A1DR-01	Wound Healing (Immune C1)
TCGA-56-7579-01	Lymphocyte Depleted (Immune C4)
TCGA-EA-A556-01	IFN-gamma Dominant (Immune C2)
TCGA-MJ-A68J-01	Inflammatory (Immune C3)
TCGA-DD-A118-01	Inflammatory (Immune C3)
TCGA-VS-A9V3-01	IFN-gamma Dominant (Immune C2)
TCGA-44-6774-01	Wound Healing (Immune C1)
TCGA-KD-A5QS-01	Lymphocyte Depleted (Immune C4)
TCGA-BQ-7061-01	Inflammatory (Immune C3)
TCGA-A5-A3LP-01	Wound Healing (Immune C1)
TCGA-25-1627-01	Wound Healing (Immune C1)
TCGA-63-A5MJ-01	IFN-gamma Dominant (Immune C2)
TCGA-EW-A2FV-01	IFN-gamma Dominant (Immune C2)
TCGA-V4-A9E8-01	Inflammatory (Immune C3)
TCGA-TP-A8TV-01	Inflammatory (Immune C3)
TCGA-AY-6386-01	Wound Healing (Immune C1)
TCGA-D7-A74A-01	Wound Healing (Immune C1)
TCGA-TM-A84S-01	Immunologically Quiet (Immune C5)
TCGA-B0-4701-01	Inflammatory (Immune C3)
TCGA-33-4538-01	Wound Healing (Immune C1)
TCGA-26-5136-01	Lymphocyte Depleted (Immune C4)
TCGA-GU-A42P-01	Wound Healing (Immune C1)
TCGA-B0-4698-01	IFN-gamma Dominant (Immune C2)
TCGA-CS-4943-01	Lymphocyte Depleted (Immune C4)
TCGA-G7-6796-01	Inflammatory (Immune C3)
TCGA-AA-3855-01	Wound Healing (Immune C1)
TCGA-E9-A54X-01	Lymphocyte Depleted (Immune C4)
TCGA-AX-A2HJ-01	Wound Healing (Immune C1)
TCGA-AO-A0JB-01	Wound Healing (Immune C1)
TCGA-2F-A9KP-01	Wound Healing (Immune C1)
TCGA-A2-A1G1-01	IFN-gamma Dominant (Immune C2)
TCGA-AC-A3W5-01	Wound Healing (Immune C1)
TCGA-A6-5661-01	Wound Healing (Immune C1)
TCGA-DJ-A1QF-01	Inflammatory (Immune C3)
TCGA-N8-A4PO-01	Wound Healing (Immune C1)
TCGA-KL-8338-01	Inflammatory (Immune C3)
TCGA-LN-A4A2-01	Wound Healing (Immune C1)
TCGA-J4-A83N-01	Inflammatory (Immune C3)
TCGA-WB-A80K-01	Inflammatory (Immune C3)
TCGA-CA-5797-01	Wound Healing (Immune C1)
TCGA-B5-A11M-01	Inflammatory (Immune C3)
TCGA-A7-A13G-01	Inflammatory (Immune C3)
TCGA-AA-3514-01	Wound Healing (Immune C1)
TCGA-V4-A9EW-01	Inflammatory (Immune C3)
TCGA-2G-AALY-01	Wound Healing (Immune C1)
TCGA-14-1034-01	Lymphocyte Depleted (Immune C4)
TCGA-E2-A1IH-01	Wound Healing (Immune C1)
TCGA-BR-A4IU-01	Inflammatory (Immune C3)
TCGA-VS-A9UH-01	IFN-gamma Dominant (Immune C2)
TCGA-B0-4691-01	IFN-gamma Dominant (Immune C2)
TCGA-CN-A6V3-01	IFN-gamma Dominant (Immune C2)
TCGA-G3-AAV7-01	Lymphocyte Depleted (Immune C4)
TCGA-CU-A3QU-01	Lymphocyte Depleted (Immune C4)
TCGA-D1-A17U-01	Wound Healing (Immune C1)
TCGA-BG-A0VW-01	Wound Healing (Immune C1)
TCGA-AC-A3EH-01	Wound Healing (Immune C1)
TCGA-12-3652-01	Lymphocyte Depleted (Immune C4)
TCGA-A3-A6NN-01	Inflammatory (Immune C3)
TCGA-D8-A1Y1-01	Lymphocyte Depleted (Immune C4)
TCGA-UD-AAC1-01	Wound Healing (Immune C1)
TCGA-BR-8677-01	IFN-gamma Dominant (Immune C2)
TCGA-AO-A03V-01	Wound Healing (Immune C1)
TCGA-RY-A845-01	Immunologically Quiet (Immune C5)
TCGA-CJ-5689-01	Inflammatory (Immune C3)
TCGA-DK-AA6Q-01	IFN-gamma Dominant (Immune C2)
TCGA-DD-A4NI-01	Inflammatory (Immune C3)
TCGA-EY-A1GP-01	IFN-gamma Dominant (Immune C2)
TCGA-EJ-5515-01	Inflammatory (Immune C3)
TCGA-76-4927-01	Lymphocyte Depleted (Immune C4)
TCGA-FG-8182-01	Immunologically Quiet (Immune C5)
TCGA-UF-A7JC-01	IFN-gamma Dominant (Immune C2)
TCGA-CN-5373-01	IFN-gamma Dominant (Immune C2)
TCGA-E3-A3DZ-01	Inflammatory (Immune C3)
TCGA-26-5132-01	Lymphocyte Depleted (Immune C4)
TCGA-A3-3363-01	Lymphocyte Depleted (Immune C4)
TCGA-BH-A0DD-01	IFN-gamma Dominant (Immune C2)
TCGA-X6-A8C4-01	Lymphocyte Depleted (Immune C4)
TCGA-VS-A9UD-01	IFN-gamma Dominant (Immune C2)
TCGA-JX-A3PZ-01	Wound Healing (Immune C1)
TCGA-BP-4325-01	Inflammatory (Immune C3)
TCGA-DD-AADL-01	Lymphocyte Depleted (Immune C4)
TCGA-BT-A20P-01	Wound Healing (Immune C1)
TCGA-FB-AAPZ-01	Inflammatory (Immune C3)
TCGA-98-A53A-01	Wound Healing (Immune C1)
TCGA-EU-5905-01	Inflammatory (Immune C3)
TCGA-CZ-5985-01	Inflammatory (Immune C3)
TCGA-N9-A4Q4-01	Wound Healing (Immune C1)
TCGA-WR-A838-01	IFN-gamma Dominant (Immune C2)
TCGA-B5-A11I-01	IFN-gamma Dominant (Immune C2)
TCGA-V1-A8WV-01	Inflammatory (Immune C3)
TCGA-D7-6525-01	IFN-gamma Dominant (Immune C2)
TCGA-91-8497-01	Inflammatory (Immune C3)
TCGA-A5-A7WJ-01	IFN-gamma Dominant (Immune C2)
TCGA-ZF-A9RN-01	IFN-gamma Dominant (Immune C2)
TCGA-NC-A5HL-01	IFN-gamma Dominant (Immune C2)
TCGA-L3-A524-01	Wound Healing (Immune C1)
TCGA-C5-A1MP-01	IFN-gamma Dominant (Immune C2)
TCGA-BR-A4J1-01	Wound Healing (Immune C1)
TCGA-CC-A5UD-01	Lymphocyte Depleted (Immune C4)
TCGA-IN-A6RO-01	IFN-gamma Dominant (Immune C2)
TCGA-B7-A5TK-01	IFN-gamma Dominant (Immune C2)
TCGA-E6-A2P8-01	Wound Healing (Immune C1)
TCGA-AJ-A23O-01	IFN-gamma Dominant (Immune C2)
TCGA-X6-A7WD-01	Lymphocyte Depleted (Immune C4)
TCGA-56-8307-01	IFN-gamma Dominant (Immune C2)
TCGA-A2-A0EN-01	Inflammatory (Immune C3)
TCGA-GV-A3QI-01	Lymphocyte Depleted (Immune C4)
TCGA-W5-AA2H-01	IFN-gamma Dominant (Immune C2)
TCGA-DX-A6YX-01	Lymphocyte Depleted (Immune C4)
TCGA-3X-AAVB-01	Wound Healing (Immune C1)
TCGA-FB-AAPU-01	Wound Healing (Immune C1)
TCGA-VQ-A8PO-01	IFN-gamma Dominant (Immune C2)
TCGA-DD-AAE6-01	Lymphocyte Depleted (Immune C4)
TCGA-J1-A4AH-01	Wound Healing (Immune C1)
TCGA-GU-A42R-01	Wound Healing (Immune C1)
TCGA-B0-5081-01	Inflammatory (Immune C3)
TCGA-33-AASL-01	IFN-gamma Dominant (Immune C2)
TCGA-CW-5587-01	Inflammatory (Immune C3)
TCGA-CG-4301-01	IFN-gamma Dominant (Immune C2)
TCGA-BA-5149-01	IFN-gamma Dominant (Immune C2)
TCGA-FG-6688-01	Lymphocyte Depleted (Immune C4)
TCGA-H9-7775-01	Inflammatory (Immune C3)
TCGA-E9-A1R2-01	IFN-gamma Dominant (Immune C2)
TCGA-62-A470-01	Lymphocyte Depleted (Immune C4)
TCGA-A8-A08L-01	Wound Healing (Immune C1)
TCGA-A7-A3RF-01	Lymphocyte Depleted (Immune C4)
TCGA-53-A4EZ-01	IFN-gamma Dominant (Immune C2)
TCGA-78-7162-01	Inflammatory (Immune C3)
TCGA-IG-A51D-01	IFN-gamma Dominant (Immune C2)
TCGA-FD-A5BU-01	IFN-gamma Dominant (Immune C2)
TCGA-68-8251-01	Wound Healing (Immune C1)
TCGA-BG-A2AD-01	Wound Healing (Immune C1)
TCGA-B0-4847-01	Inflammatory (Immune C3)
TCGA-RS-A6TO-01	IFN-gamma Dominant (Immune C2)
TCGA-MQ-A4LC-01	IFN-gamma Dominant (Immune C2)
TCGA-F4-6808-01	Wound Healing (Immune C1)
TCGA-76-4932-01	Lymphocyte Depleted (Immune C4)
TCGA-A2-A0D4-01	Wound Healing (Immune C1)
TCGA-DI-A1NN-01	IFN-gamma Dominant (Immune C2)
TCGA-HT-7689-01	Immunologically Quiet (Immune C5)
TCGA-EW-A1IW-01	Wound Healing (Immune C1)
TCGA-VQ-A94P-01	Inflammatory (Immune C3)
TCGA-CV-6003-01	IFN-gamma Dominant (Immune C2)
TCGA-AG-3909-01	Wound Healing (Immune C1)
TCGA-21-1081-01	Wound Healing (Immune C1)
TCGA-AO-A03M-01	IFN-gamma Dominant (Immune C2)
TCGA-D7-6521-01	Wound Healing (Immune C1)
TCGA-58-8391-01	Wound Healing (Immune C1)
TCGA-HF-A5NB-01	IFN-gamma Dominant (Immune C2)
TCGA-B6-A0IQ-01	Wound Healing (Immune C1)
TCGA-62-8398-01	Wound Healing (Immune C1)
TCGA-BH-A1FG-01	IFN-gamma Dominant (Immune C2)
TCGA-AR-A0TS-01	IFN-gamma Dominant (Immune C2)
TCGA-66-2754-01	Wound Healing (Immune C1)
TCGA-CJ-5686-01	Inflammatory (Immune C3)
TCGA-A2-A0CM-01	IFN-gamma Dominant (Immune C2)
TCGA-FD-A3NA-01	IFN-gamma Dominant (Immune C2)
TCGA-85-A4QQ-01	Wound Healing (Immune C1)
TCGA-E2-A15I-01	Inflammatory (Immune C3)
TCGA-A8-A06X-01	IFN-gamma Dominant (Immune C2)
TCGA-KF-A41W-01	Wound Healing (Immune C1)
TCGA-FG-7638-01	Immunologically Quiet (Immune C5)
TCGA-IB-AAUN-01	Wound Healing (Immune C1)
TCGA-UD-AAC4-01	Wound Healing (Immune C1)
TCGA-KB-A93J-01	IFN-gamma Dominant (Immune C2)
TCGA-49-AAR4-01	IFN-gamma Dominant (Immune C2)
TCGA-29-1763-01	IFN-gamma Dominant (Immune C2)
TCGA-22-4601-01	Wound Healing (Immune C1)
TCGA-DU-7013-01	Lymphocyte Depleted (Immune C4)
TCGA-ET-A40Q-01	Inflammatory (Immune C3)
TCGA-EB-A3Y6-01	Wound Healing (Immune C1)
TCGA-63-A5MB-01	Wound Healing (Immune C1)
TCGA-VN-A88Q-01	Inflammatory (Immune C3)
TCGA-OR-A5JP-01	Lymphocyte Depleted (Immune C4)
TCGA-QF-A5YT-01	Wound Healing (Immune C1)
TCGA-BP-5001-01	Inflammatory (Immune C3)
TCGA-A6-5662-01	Wound Healing (Immune C1)
TCGA-G9-6348-01	Wound Healing (Immune C1)
TCGA-32-1970-01	Lymphocyte Depleted (Immune C4)
TCGA-61-2111-01	IFN-gamma Dominant (Immune C2)
TCGA-BP-4968-01	Inflammatory (Immune C3)
TCGA-DK-AA76-01	Lymphocyte Depleted (Immune C4)
TCGA-DJ-A3V4-01	Inflammatory (Immune C3)
TCGA-L5-A4OO-01	IFN-gamma Dominant (Immune C2)
TCGA-2A-A8VL-01	Inflammatory (Immune C3)
TCGA-V1-A9ZK-01	Inflammatory (Immune C3)
TCGA-43-5670-01	IFN-gamma Dominant (Immune C2)
TCGA-B0-4838-01	Inflammatory (Immune C3)
TCGA-62-A46Y-01	IFN-gamma Dominant (Immune C2)
TCGA-AA-3489-01	Wound Healing (Immune C1)
TCGA-MU-A5YI-01	IFN-gamma Dominant (Immune C2)
TCGA-BQ-5882-01	Inflammatory (Immune C3)
TCGA-66-2758-01	IFN-gamma Dominant (Immune C2)
TCGA-DK-A1AA-01	Wound Healing (Immune C1)
TCGA-DJ-A4UQ-01	Inflammatory (Immune C3)
TCGA-CH-5765-01	Inflammatory (Immune C3)
TCGA-A2-A0CZ-01	Inflammatory (Immune C3)
TCGA-B3-3926-01	Inflammatory (Immune C3)
TCGA-AF-2687-01	Wound Healing (Immune C1)
TCGA-E1-A7Z3-01	Immunologically Quiet (Immune C5)
TCGA-VS-A8QA-01	IFN-gamma Dominant (Immune C2)
TCGA-DD-AAD3-01	Inflammatory (Immune C3)
TCGA-AN-A0XS-01	Inflammatory (Immune C3)
TCGA-G9-6377-01	Wound Healing (Immune C1)
TCGA-DD-A39V-01	IFN-gamma Dominant (Immune C2)
TCGA-AG-A016-01	Wound Healing (Immune C1)
TCGA-EJ-5511-01	Inflammatory (Immune C3)
TCGA-A2-A04Q-01	IFN-gamma Dominant (Immune C2)
TCGA-WA-A7GZ-01	IFN-gamma Dominant (Immune C2)
TCGA-HT-7476-01	Lymphocyte Depleted (Immune C4)
TCGA-AZ-6599-01	Lymphocyte Depleted (Immune C4)
TCGA-BR-8381-01	IFN-gamma Dominant (Immune C2)
TCGA-K1-A3PN-01	Wound Healing (Immune C1)
TCGA-ED-A97K-01	Inflammatory (Immune C3)
TCGA-2G-AAGV-01	Wound Healing (Immune C1)
TCGA-CH-5788-01	Lymphocyte Depleted (Immune C4)
TCGA-HZ-A9TJ-01	Wound Healing (Immune C1)
TCGA-TQ-A7RG-01	Immunologically Quiet (Immune C5)
TCGA-D1-A15X-01	IFN-gamma Dominant (Immune C2)
TCGA-94-7557-01	Wound Healing (Immune C1)
TCGA-CN-5374-01	IFN-gamma Dominant (Immune C2)
TCGA-G4-6299-01	IFN-gamma Dominant (Immune C2)
TCGA-98-7454-01	IFN-gamma Dominant (Immune C2)
TCGA-DM-A1D8-01	Wound Healing (Immune C1)
TCGA-E2-A109-01	IFN-gamma Dominant (Immune C2)
TCGA-G9-6336-01	Inflammatory (Immune C3)
TCGA-V1-A8MG-01	Inflammatory (Immune C3)
TCGA-AC-A5XS-01	IFN-gamma Dominant (Immune C2)
TCGA-FD-A6TF-01	Wound Healing (Immune C1)
TCGA-AX-A064-01	Wound Healing (Immune C1)
TCGA-FG-8181-01	Immunologically Quiet (Immune C5)
TCGA-13-1410-01	IFN-gamma Dominant (Immune C2)
TCGA-B6-A1KF-01	Wound Healing (Immune C1)
TCGA-BT-A20W-01	Wound Healing (Immune C1)
TCGA-BH-A1FL-01	Inflammatory (Immune C3)
TCGA-IQ-A6SG-01	Wound Healing (Immune C1)
TCGA-B2-A4SR-01	Inflammatory (Immune C3)
TCGA-E9-A1NI-01	IFN-gamma Dominant (Immune C2)
TCGA-33-A5GW-01	Wound Healing (Immune C1)
TCGA-A5-A0R8-01	IFN-gamma Dominant (Immune C2)
TCGA-EM-A1YA-01	Inflammatory (Immune C3)
TCGA-DU-A7T6-01	Lymphocyte Depleted (Immune C4)
TCGA-YU-A90S-01	IFN-gamma Dominant (Immune C2)
TCGA-BC-A69H-01	Lymphocyte Depleted (Immune C4)
TCGA-24-1553-01	IFN-gamma Dominant (Immune C2)
TCGA-DB-A4XC-01	Immunologically Quiet (Immune C5)
TCGA-XE-AAOD-01	IFN-gamma Dominant (Immune C2)
TCGA-A8-A07R-01	IFN-gamma Dominant (Immune C2)
TCGA-62-A46R-01	IFN-gamma Dominant (Immune C2)
TCGA-CJ-4903-01	Inflammatory (Immune C3)
TCGA-EP-A2KA-01	IFN-gamma Dominant (Immune C2)
TCGA-AN-A03Y-01	Wound Healing (Immune C1)
TCGA-A2-A0T7-01	Wound Healing (Immune C1)
TCGA-B5-A3FA-01	IFN-gamma Dominant (Immune C2)
TCGA-EL-A3CL-01	Inflammatory (Immune C3)
TCGA-A2-A0CV-01	Inflammatory (Immune C3)
TCGA-63-A5MV-01	Wound Healing (Immune C1)
TCGA-DX-AB2E-01	Wound Healing (Immune C1)
TCGA-GU-A767-01	IFN-gamma Dominant (Immune C2)
TCGA-DD-AAE2-01	Inflammatory (Immune C3)
TCGA-FG-A4MW-01	Lymphocyte Depleted (Immune C4)
TCGA-BR-6456-01	IFN-gamma Dominant (Immune C2)
TCGA-CC-A5UC-01	Wound Healing (Immune C1)
TCGA-B1-A657-01	Inflammatory (Immune C3)
TCGA-BH-A1FH-01	Wound Healing (Immune C1)
TCGA-F9-A8NY-01	Inflammatory (Immune C3)
TCGA-29-1710-01	IFN-gamma Dominant (Immune C2)
TCGA-W2-A7HD-01	Lymphocyte Depleted (Immune C4)
TCGA-55-6712-01	Inflammatory (Immune C3)
TCGA-2G-AAH2-01	IFN-gamma Dominant (Immune C2)
TCGA-BP-5189-01	Inflammatory (Immune C3)
TCGA-HT-7467-01	Immunologically Quiet (Immune C5)
TCGA-CN-4731-01	IFN-gamma Dominant (Immune C2)
TCGA-D7-A6EV-01	Wound Healing (Immune C1)
TCGA-HC-7818-01	Inflammatory (Immune C3)
TCGA-L5-A8NT-01	Wound Healing (Immune C1)
TCGA-C5-A2M2-01	Lymphocyte Depleted (Immune C4)
TCGA-CJ-4881-01	Inflammatory (Immune C3)
TCGA-3X-AAVA-01	Inflammatory (Immune C3)
TCGA-QR-A70C-01	Inflammatory (Immune C3)
TCGA-IG-A3YA-01	Wound Healing (Immune C1)
TCGA-HZ-A49H-01	Inflammatory (Immune C3)
TCGA-KR-A7K8-01	Inflammatory (Immune C3)
TCGA-EJ-5497-01	Inflammatory (Immune C3)
TCGA-AN-A0XN-01	TGF-beta Dominant (Immune C6)
TCGA-A1-A0SK-01	Wound Healing (Immune C1)
TCGA-BP-4807-01	Inflammatory (Immune C3)
TCGA-AO-A125-01	Inflammatory (Immune C3)
TCGA-XF-A9T5-01	IFN-gamma Dominant (Immune C2)
TCGA-B8-A54G-01	Inflammatory (Immune C3)
TCGA-06-0219-01	Lymphocyte Depleted (Immune C4)
TCGA-PE-A5DC-01	IFN-gamma Dominant (Immune C2)
TCGA-AD-5900-01	IFN-gamma Dominant (Immune C2)
TCGA-EO-A1Y5-01	IFN-gamma Dominant (Immune C2)
TCGA-DH-5142-01	Immunologically Quiet (Immune C5)
TCGA-05-4244-01	Lymphocyte Depleted (Immune C4)
TCGA-AX-A060-01	Wound Healing (Immune C1)
TCGA-XF-A8HE-01	IFN-gamma Dominant (Immune C2)
TCGA-BH-A0AU-01	IFN-gamma Dominant (Immune C2)
TCGA-AK-3450-01	Inflammatory (Immune C3)
TCGA-14-0787-01	Lymphocyte Depleted (Immune C4)
TCGA-E3-A3E0-01	Inflammatory (Immune C3)
TCGA-AF-3400-01	Lymphocyte Depleted (Immune C4)
TCGA-BQ-5890-01	Lymphocyte Depleted (Immune C4)
TCGA-S9-A6U2-01	Immunologically Quiet (Immune C5)
TCGA-L5-A8NW-01	IFN-gamma Dominant (Immune C2)
TCGA-IA-A83T-01	Inflammatory (Immune C3)
TCGA-DX-A1KU-01	TGF-beta Dominant (Immune C6)
TCGA-GC-A3RB-01	IFN-gamma Dominant (Immune C2)
TCGA-S6-A8JW-01	IFN-gamma Dominant (Immune C2)
TCGA-CC-A7IE-01	IFN-gamma Dominant (Immune C2)
TCGA-SU-A7E7-01	Inflammatory (Immune C3)
TCGA-12-0618-01	Lymphocyte Depleted (Immune C4)
TCGA-BJ-A28X-01	Inflammatory (Immune C3)
TCGA-L9-A8F4-01	IFN-gamma Dominant (Immune C2)
TCGA-G7-6795-01	Inflammatory (Immune C3)
TCGA-H5-A2HR-01	IFN-gamma Dominant (Immune C2)
TCGA-B0-4811-01	Inflammatory (Immune C3)
TCGA-27-2524-01	Lymphocyte Depleted (Immune C4)
TCGA-GM-A2DB-01	IFN-gamma Dominant (Immune C2)
TCGA-EC-A1NJ-01	IFN-gamma Dominant (Immune C2)
TCGA-VN-A88N-01	Inflammatory (Immune C3)
TCGA-RD-A8N0-01	IFN-gamma Dominant (Immune C2)
TCGA-TQ-A7RH-01	Immunologically Quiet (Immune C5)
TCGA-L5-A4OI-01	Lymphocyte Depleted (Immune C4)
TCGA-B8-5550-01	Inflammatory (Immune C3)
TCGA-N8-A4PL-01	Wound Healing (Immune C1)
TCGA-4R-AA8I-01	Lymphocyte Depleted (Immune C4)
TCGA-VF-A8A8-01	Wound Healing (Immune C1)
TCGA-E9-A244-01	Wound Healing (Immune C1)
TCGA-CG-4442-01	Wound Healing (Immune C1)
TCGA-S7-A7X0-01	Inflammatory (Immune C3)
TCGA-DQ-7593-01	IFN-gamma Dominant (Immune C2)
TCGA-A8-A0AB-01	Wound Healing (Immune C1)
TCGA-55-7726-01	Wound Healing (Immune C1)
TCGA-2E-A9G8-01	IFN-gamma Dominant (Immune C2)
TCGA-A2-A3XV-01	Wound Healing (Immune C1)
TCGA-KV-A74V-01	Inflammatory (Immune C3)
TCGA-A6-5666-01	Wound Healing (Immune C1)
TCGA-08-0386-01	Lymphocyte Depleted (Immune C4)
TCGA-BP-5194-01	Inflammatory (Immune C3)
TCGA-CN-4735-01	IFN-gamma Dominant (Immune C2)
TCGA-91-6849-01	Inflammatory (Immune C3)
TCGA-G9-6356-01	Inflammatory (Immune C3)
TCGA-49-4512-01	TGF-beta Dominant (Immune C6)
TCGA-OR-A5JO-01	Inflammatory (Immune C3)
TCGA-FU-A5XV-01	IFN-gamma Dominant (Immune C2)
TCGA-QR-A70U-01	Lymphocyte Depleted (Immune C4)
TCGA-DB-A75M-01	Immunologically Quiet (Immune C5)
TCGA-DM-A1D7-01	Wound Healing (Immune C1)
TCGA-AN-A04A-01	Wound Healing (Immune C1)
TCGA-HT-8012-01	Immunologically Quiet (Immune C5)
TCGA-AA-A022-01	IFN-gamma Dominant (Immune C2)
TCGA-EX-A8YF-01	IFN-gamma Dominant (Immune C2)
TCGA-EM-A22P-01	Inflammatory (Immune C3)
TCGA-TS-A7OU-01	Lymphocyte Depleted (Immune C4)
TCGA-E2-A14O-01	Wound Healing (Immune C1)
TCGA-A7-A0D9-01	Wound Healing (Immune C1)
TCGA-S9-A7QW-01	Immunologically Quiet (Immune C5)
TCGA-BF-AAOX-01	Wound Healing (Immune C1)
TCGA-P5-A733-01	Immunologically Quiet (Immune C5)
TCGA-66-2770-01	Wound Healing (Immune C1)
TCGA-ED-A7PX-01	Wound Healing (Immune C1)
TCGA-2J-AABK-01	IFN-gamma Dominant (Immune C2)
TCGA-EM-A2CK-01	Inflammatory (Immune C3)
TCGA-2Z-A9JO-01	Lymphocyte Depleted (Immune C4)
TCGA-24-1567-01	Wound Healing (Immune C1)
TCGA-B8-4154-01	Inflammatory (Immune C3)
TCGA-AO-A0JJ-01	TGF-beta Dominant (Immune C6)
TCGA-AA-A02Y-01	Wound Healing (Immune C1)
TCGA-CJ-4890-01	Inflammatory (Immune C3)
TCGA-DX-A240-01	Wound Healing (Immune C1)
TCGA-MX-A666-01	Wound Healing (Immune C1)
TCGA-3A-A9J0-01	Wound Healing (Immune C1)
TCGA-34-5241-01	IFN-gamma Dominant (Immune C2)
TCGA-E1-A7Z4-01	Immunologically Quiet (Immune C5)
TCGA-DU-A5TR-01	Lymphocyte Depleted (Immune C4)
TCGA-75-6203-01	Inflammatory (Immune C3)
TCGA-77-8133-01	IFN-gamma Dominant (Immune C2)
TCGA-28-5204-01	Lymphocyte Depleted (Immune C4)
TCGA-EL-A3H1-01	Inflammatory (Immune C3)
TCGA-36-1577-01	Wound Healing (Immune C1)
TCGA-AG-3887-01	Wound Healing (Immune C1)
TCGA-ZH-A8Y4-01	Lymphocyte Depleted (Immune C4)
TCGA-43-6647-01	Wound Healing (Immune C1)
TCGA-CD-5800-01	IFN-gamma Dominant (Immune C2)
TCGA-SW-A7EA-01	IFN-gamma Dominant (Immune C2)
TCGA-GL-A9DC-01	Inflammatory (Immune C3)
TCGA-ZJ-A8QR-01	IFN-gamma Dominant (Immune C2)
TCGA-V7-A7HQ-01	Wound Healing (Immune C1)
TCGA-AN-A046-01	IFN-gamma Dominant (Immune C2)
TCGA-09-0367-01	Lymphocyte Depleted (Immune C4)
TCGA-FG-8185-01	Immunologically Quiet (Immune C5)
TCGA-BK-A4ZD-01	Lymphocyte Depleted (Immune C4)
TCGA-N5-A4R8-01	Wound Healing (Immune C1)
TCGA-VR-A8ER-01	Wound Healing (Immune C1)
TCGA-FX-A8OO-01	Wound Healing (Immune C1)
TCGA-KS-A41F-01	Inflammatory (Immune C3)
TCGA-XF-AAME-01	Wound Healing (Immune C1)
TCGA-KO-8411-01	Immunologically Quiet (Immune C5)
TCGA-OR-A5JX-01	Inflammatory (Immune C3)
TCGA-73-A9RS-01	Wound Healing (Immune C1)
TCGA-CJ-4893-01	Inflammatory (Immune C3)
TCGA-A3-3329-01	Inflammatory (Immune C3)
TCGA-HW-8320-01	Immunologically Quiet (Immune C5)
TCGA-HZ-A77P-01	Inflammatory (Immune C3)
TCGA-MP-A4TD-01	Inflammatory (Immune C3)
TCGA-EW-A3U0-01	IFN-gamma Dominant (Immune C2)
TCGA-A6-2683-01	Lymphocyte Depleted (Immune C4)
TCGA-EL-A3H5-01	Inflammatory (Immune C3)
TCGA-IA-A40Y-01	Lymphocyte Depleted (Immune C4)
TCGA-FD-A6TE-01	Wound Healing (Immune C1)
TCGA-2A-A8VV-01	Wound Healing (Immune C1)
TCGA-R6-A8W5-01	Wound Healing (Immune C1)
TCGA-UZ-A9PP-01	Inflammatory (Immune C3)
TCGA-L7-A56G-01	Wound Healing (Immune C1)
TCGA-Y8-A898-01	Lymphocyte Depleted (Immune C4)
TCGA-DF-A2KY-01	IFN-gamma Dominant (Immune C2)
TCGA-RW-A67W-01	Lymphocyte Depleted (Immune C4)
TCGA-NJ-A4YG-01	Inflammatory (Immune C3)
TCGA-AO-A0JF-01	Inflammatory (Immune C3)
TCGA-A2-A0T0-01	Wound Healing (Immune C1)
TCGA-BH-A0EA-01	Inflammatory (Immune C3)
TCGA-BT-A20O-01	IFN-gamma Dominant (Immune C2)
TCGA-CS-6667-01	Immunologically Quiet (Immune C5)
TCGA-75-5147-01	IFN-gamma Dominant (Immune C2)
TCGA-KV-A6GE-01	Inflammatory (Immune C3)
TCGA-E2-A572-01	Lymphocyte Depleted (Immune C4)
TCGA-DU-5849-01	Immunologically Quiet (Immune C5)
TCGA-56-7731-01	Wound Healing (Immune C1)
TCGA-61-1740-01	IFN-gamma Dominant (Immune C2)
TCGA-63-A5MN-01	TGF-beta Dominant (Immune C6)
TCGA-DB-5279-01	Immunologically Quiet (Immune C5)
TCGA-D8-A147-01	IFN-gamma Dominant (Immune C2)
TCGA-44-7671-01	Inflammatory (Immune C3)
TCGA-F6-A8O3-01	Immunologically Quiet (Immune C5)
TCGA-LL-A5YN-01	IFN-gamma Dominant (Immune C2)
TCGA-MI-A75C-01	Lymphocyte Depleted (Immune C4)
TCGA-AK-3458-01	IFN-gamma Dominant (Immune C2)
TCGA-NA-A4QV-01	Wound Healing (Immune C1)
TCGA-V5-A7RB-01	IFN-gamma Dominant (Immune C2)
TCGA-DQ-5630-01	IFN-gamma Dominant (Immune C2)
TCGA-06-0190-01	Lymphocyte Depleted (Immune C4)
TCGA-E2-A1LE-01	Wound Healing (Immune C1)
TCGA-38-4631-01	IFN-gamma Dominant (Immune C2)
TCGA-A3-3358-01	Inflammatory (Immune C3)
TCGA-CM-6676-01	Wound Healing (Immune C1)
TCGA-L5-A8NS-01	Wound Healing (Immune C1)
TCGA-CJ-4882-01	Inflammatory (Immune C3)
TCGA-IR-A3LB-01	IFN-gamma Dominant (Immune C2)
TCGA-F1-6177-01	IFN-gamma Dominant (Immune C2)
TCGA-EY-A4KR-01	IFN-gamma Dominant (Immune C2)
TCGA-AG-3878-01	Inflammatory (Immune C3)
TCGA-IB-AAUQ-01	IFN-gamma Dominant (Immune C2)
TCGA-HC-A9TH-01	IFN-gamma Dominant (Immune C2)
TCGA-C8-A26Y-01	Wound Healing (Immune C1)
TCGA-MZ-A7D7-01	IFN-gamma Dominant (Immune C2)
TCGA-D7-8570-01	IFN-gamma Dominant (Immune C2)
TCGA-CV-A6JT-01	IFN-gamma Dominant (Immune C2)
TCGA-B0-4833-01	Inflammatory (Immune C3)
TCGA-NC-A5HF-01	Wound Healing (Immune C1)
TCGA-G4-6626-01	Wound Healing (Immune C1)
TCGA-SR-A6MS-01	Lymphocyte Depleted (Immune C4)
[truncated: 7,128 more rows]

## Sheet: Supplementary Table S9
Supplementary Table S9: Drug sensitivity score
lncRNA	Drug	cor	pvalue
COLCA1	Imiquimod	0.447823	0.000333444
LINC00626	Lenvatinib	0.442445	0.000400665
LINC00941	Arsenic trioxide	-0.415457	0.000963411
LINC00941	Oxaliplatin	-0.404597	0.00134421
ZNF571-AS1	Mithramycin	-0.39895	0.00159151
ZNF571-AS1	LY-2835219	-0.390488	0.00203866
FLG-AS1	Docetaxel	-0.3855	0.00235197
ZNF571-AS1	Depsipeptide	-0.384971	0.00238756
FLG-AS1	Vinorelbine	-0.37868	0.00284961
ZNF571-AS1	Trametinib	-0.373846	0.00325702
ZNF571-AS1	Cobimetinib (isomer 1)	-0.363718	0.00428173
LINC00941	Tamoxifen	-0.359805	0.00474814
LINC00941	Cyclophosphamide	-0.358976	0.00485248
COLCA1	Isotretinoin	0.357208	0.00508186
ZNF571-AS1	Fludarabine	0.357169	0.00508707
ZNF571-AS1	Actinomycin D	-0.356933	0.00511832
LINC00941	Dasatinib	0.343594	0.00719148
ZNF571-AS1	ARRY-162	-0.341581	0.00756091
ZNF571-AS1	Cladribine	0.340541	0.00775819
LINC00941	Ponatinib	0.321917	0.0121325
FLG-AS1	Paclitaxel	-0.320723	0.0124742
LINC00626	Bleomycin	0.315032	0.0142193
LINC00941	Ixabepilone	-0.314926	0.0142537
ZNF571-AS1	Selumetinib	-0.306071	0.0173915
LINC00941	Dexrazoxane	-0.304927	0.0178367
FLG-AS1	Abiraterone	-0.302862	0.0186656
LINC00941	Simvastatin	0.302166	0.0189523
LINC00941	Nilotinib	-0.299748	0.019977
LINC00626	Tegafur	0.296886	0.0212511
LINC00941	DECITABINE	-0.296222	0.021556
COLCA1	Paclitaxel	0.294936	0.0221576
LINC00941	LY-2835219	0.292845	0.0231665
FLG-AS1	VINORELBINE	-0.291951	0.0236093
COLCA1	Palbociclib	0.2899	0.0246523
LINC00941	Etoposide	-0.289233	0.0249998
LINC00941	ARSENIC TRIOXIDE	-0.289163	0.0250368
LINC00941	Cabozantinib	0.287353	0.0260019
LINC00941	Trametinib	0.286194	0.0266359
OGFRP1	Nandrolone phenpropionate	-0.284396	0.0276457
LINC00941	Fulvestrant	-0.284203	0.0277564
COLCA1	Fluphenazine	0.283853	0.0279568
LINC00941	Ifosfamide	-0.2837	0.0280454
FLG-AS1	Carfilzomib	-0.283177	0.0283488
LINC00941	Cobimetinib (isomer 1)	0.281621	0.0292672
ZNF571-AS1	Doxorubicin	-0.2813	0.0294601
LINC00941	tfdu	-0.281188	0.0295273
OGFRP1	DACARBAZINE	0.277121	0.0320654
ZNF571-AS1	LEE-011	-0.275713	0.0329861
COLCA1	LDK-378	0.272201	0.0353769
OGFRP1	umbralisib	-0.268718	0.0378896
OGFRP1	LY-2835219	-0.267942	0.0384686
COLCA1	Tegafur	0.266567	0.0395134
LINC00941	Carmustine	-0.266432	0.0396173
ZNF571-AS1	Bortezomib	-0.265999	0.0399517
FLG-AS1	Dabrafenib	0.265553	0.0402991
LINC00941	Nitrogen mustard	-0.264173	0.0413881
COLCA1	Vemurafenib	0.263321	0.042073
FLG-AS1	Eribulin mesilate	-0.262905	0.0424102
LINC00941	Raloxifene	-0.26244	0.0427908
COLCA1	Tamoxifen	0.262307	0.0428997
ZNF571-AS1	Homoharringtonine	-0.260671	0.0442621
OGFRP1	Allopurinol	0.260583	0.0443362
LINC00941	Pipobroman	-0.25834	0.0462645
COLCA1	Lenvatinib	-0.25775	0.0467833
ZNF571-AS1	Vorinostat	0.257288	0.0471923
COLCA1	Eribulin mesilate	0.257273	0.0472059
LINC00941	DIGOXIN	-0.25679	0.0476373
ZNF571-AS1	Acetalax	0.254811	0.0494374

## Sheet: Supplementary Table S10
Supplementary Table S10: Functional annotation of the risk signature between the two subgroups.
Go terms												KEGG pathways
ONTOLOGY	ID	Description	GeneRatio	BgRatio	pvalue	p.adjust	qvalue	geneID	Count			ID	Description	GeneRatio	BgRatio	pvalue	p.adjust	qvalue	geneID	Count
BP	GO:0006959	humoral immune response	19/131	380/18862	1.73344e-11	1.59531e-08	1.44991e-08	PI3/S100A7/PRSS3/MS4A1/PGC/CXCL5/WFDC5/CR2/CXCL13/C7/FGB/DMBT1/IGHM/FGA/KRT6A/IGHE/IGHV1-45/CD19/WFDC12	19			hsa04610	Complement and coagulation cascades	6/56	85/8112	2.36501e-05	0.00260151	0.0024397	F5/CR2/C7/FGB/FGA/SERPIND1	6
BP	GO:0019730	antimicrobial humoral response	13/131	142/18862	1.9455e-11	1.59531e-08	1.44991e-08	PI3/S100A7/PRSS3/PGC/CXCL5/WFDC5/CXCL13/FGB/DMBT1/IGHM/FGA/KRT6A/WFDC12	13			hsa04640	Hematopoietic cell lineage	5/56	99/8112	0.000570833	0.0237565	0.0222789	IL1R2/CD22/MS4A1/CR2/CD19	5
BP	GO:0019731	antibacterial humoral response	8/131	61/18862	9.43517e-09	5.15789e-06	4.68779e-06	PI3/PGC/WFDC5/FGB/DMBT1/IGHM/FGA/WFDC12	8			hsa05146	Amoebiasis	5/56	102/8112	0.000654413	0.0237565	0.0222789	LAMA3/IL1R2/LAMC2/SERPINB4/SERPINB3	5
BP	GO:0042742	defense response to bacterium	15/131	344/18862	1.71039e-08	7.01259e-06	6.37345e-06	PI3/LBP/S100A7/PGC/WFDC5/CXCL13/FGB/DMBT1/IGHM/IL22RA1/FGA/KRT6A/IGHE/IGHV1-45/WFDC12	15			hsa04060	Cytokine-cytokine receptor interaction	8/56	295/8112	0.000863874	0.0237565	0.0222789	IL1R2/CCL17/CXCL5/CXCL13/MSTN/IL22RA1/TNFRSF13C/GDF10	8
BP	GO:0070268	cornification	9/131	113/18862	9.25343e-08	3.03513e-05	2.7585e-05	PI3/PKP2/KRT6B/KRT17/KRT81/KRT6A/KRT14/KLK12/KRT16	9
BP	GO:0008544	epidermis development	15/131	463/18862	7.97146e-07	0.000217887	0.000198028	FST/PI3/LAMA3/PKP2/S100A7/KRT6B/LAMC2/GJB5/WNT16/KRT17/KRT81/KRT6A/KRT14/KLK12/KRT16	15
BP	GO:0043588	skin development	13/131	415/18862	6.50474e-06	0.00152397	0.00138507	FST/PI3/PKP2/S100A7/KRT6B/WNT16/KRT17/GJB3/KRT81/KRT6A/KRT14/KLK12/KRT16	13
BP	GO:0030216	keratinocyte differentiation	11/131	302/18862	8.53553e-06	0.00174978	0.0015903	PI3/PKP2/S100A7/KRT6B/WNT16/KRT17/KRT81/KRT6A/KRT14/KLK12/KRT16	11
BP	GO:0031424	keratinization	9/131	225/18862	2.79552e-05	0.00509406	0.00462978	PI3/PKP2/KRT6B/KRT17/KRT81/KRT6A/KRT14/KLK12/KRT16	9
BP	GO:0050853	B cell receptor signaling pathway	7/131	134/18862	4.19057e-05	0.006449	0.00586122	CD22/MS4A1/IGHM/IGHE/IGHV1-45/STAP1/CD19	7
BP	GO:0009913	epidermal cell differentiation	11/131	360/18862	4.32555e-05	0.006449	0.00586122	PI3/PKP2/S100A7/KRT6B/WNT16/KRT17/KRT81/KRT6A/KRT14/KLK12/KRT16	11
BP	GO:0031581	hemidesmosome assembly	3/131	12/18862	6.88033e-05	0.00940312	0.0085461	LAMA3/LAMC2/KRT14	3
BP	GO:0002237	response to molecule of bacterial origin	10/131	346/18862	0.000153424	0.0193551	0.017591	LBP/S100A7/CPS1/CXCL5/CXCL13/AKAP12/DMBT1/SCGB1A1/STAP1/ABCC2	10
BP	GO:0035082	axoneme assembly	5/131	76/18862	0.000186311	0.0218249	0.0198358	RSPH4A/CFAP73/CFAP43/CFAP157/ZMYND10	5
BP	GO:0061844	antimicrobial humoral immune response mediated by antimicrobial peptide	5/131	78/18862	0.000210552	0.0230204	0.0209222	S100A7/PGC/CXCL5/CXCL13/KRT6A	5
BP	GO:0071621	granulocyte chemotaxis	6/131	124/18862	0.000228666	0.0234383	0.021302	LBP/S100A7/CCL17/CXCL5/CXCL13/MSTN	6
BP	GO:0050829	defense response to Gram-negative bacterium	5/131	85/18862	0.000314722	0.0288644	0.0262336	LBP/S100A7/DMBT1/IGHM/IL22RA1	5
BP	GO:0010951	negative regulation of endopeptidase activity	8/131	245/18862	0.000316804	0.0288644	0.0262336	PI3/SERPINB4/SERPINB5/WFDC5/SERPINB3/SERPIND1/SPP2/WFDC12	8
BP	GO:0051384	response to glucocorticoid	6/131	135/18862	0.000361522	0.031205	0.0283609	CPS1/STC1/MSTN/SCGB1A1/FOSL1/ABCC2	6
BP	GO:0045104	intermediate filament cytoskeleton organization	4/131	50/18862	0.0003996	0.0321676	0.0292358	PKP2/KRT17/KRT14/KRT16	4
BP	GO:0045103	intermediate filament-based process	4/131	51/18862	0.000431293	0.0321676	0.0292358	PKP2/KRT17/KRT14/KRT16	4
BP	GO:0010466	negative regulation of peptidase activity	8/131	257/18862	0.000435762	0.0321676	0.0292358	PI3/SERPINB4/SERPINB5/WFDC5/SERPINB3/SERPIND1/SPP2/WFDC12	8
BP	GO:0032496	response to lipopolysaccharide	9/131	326/18862	0.000460215	0.0321676	0.0292358	LBP/S100A7/CPS1/CXCL5/CXCL13/AKAP12/SCGB1A1/STAP1/ABCC2	9
BP	GO:0002377	immunoglobulin production	7/131	198/18862	0.000470746	0.0321676	0.0292358	IGKV6-21/CD22/IGLV9-49/IGKV1D-8/IGKV1D-42/VPREB3/IGKV3D-7	7
BP	GO:0042100	B cell proliferation	5/131	96/18862	0.000551889	0.0361741	0.0328771	CD22/MS4A1/CR2/TNFRSF13C/CD19	5
BP	GO:0097530	granulocyte migration	6/131	148/18862	0.000589176	0.0361741	0.0328771	LBP/S100A7/CCL17/CXCL5/CXCL13/MSTN	6
BP	GO:0045109	intermediate filament organization	3/131	24/18862	0.000595549	0.0361741	0.0328771	PKP2/KRT17/KRT14	3
BP	GO:0031960	response to corticosteroid	6/131	152/18862	0.000677867	0.0397037	0.036085	CPS1/STC1/MSTN/SCGB1A1/FOSL1/ABCC2	6
BP	GO:0045861	negative regulation of proteolysis	9/131	346/18862	0.000704937	0.0398654	0.036232	PI3/IL1R2/SERPINB4/SERPINB5/WFDC5/SERPINB3/SERPIND1/SPP2/WFDC12	9
BP	GO:0042634	regulation of hair cycle	3/131	26/18862	0.000757315	0.0413444	0.0375762	FST/EPS8L3/KRT17	3
BP	GO:0042303	molting cycle	5/131	105/18862	0.000829611	0.0413444	0.0375762	FST/EPS8L3/KRT17/KRT14/KRT16	5
BP	GO:0042633	hair cycle	5/131	105/18862	0.000829611	0.0413444	0.0375762	FST/EPS8L3/KRT17/KRT14/KRT16	5
BP	GO:0097529	myeloid leukocyte migration	7/131	218/18862	0.00083193	0.0413444	0.0375762	LBP/S100A7/CCL17/CXCL5/CXCL13/MSTN/STAP1	7
BP	GO:0002440	production of molecular mediator of immune response	8/131	286/18862	0.000877149	0.0423096	0.0384534	IGKV6-21/CD22/IGLV9-49/PGC/IGKV1D-8/IGKV1D-42/VPREB3/IGKV3D-7	8
BP	GO:0001578	microtubule bundle formation	5/131	107/18862	0.000903346	0.0423282	0.0384703	RSPH4A/CFAP73/CFAP43/CFAP157/ZMYND10	5
BP	GO:0050855	regulation of B cell receptor signaling pathway	3/131	28/18862	0.000944596	0.0430316	0.0391096	CD22/STAP1/CD19	3
BP	GO:0003341	cilium movement	6/131	164/18862	0.00100703	0.0443016	0.0402638	RSPH4A/CFAP73/TEKT1/CFAP43/CFAP157/ZMYND10	6
BP	GO:0030595	leukocyte chemotaxis	7/131	226/18862	0.0010265	0.0443016	0.0402638	LBP/S100A7/CCL17/CXCL5/CXCL13/MSTN/STAP1	7
BP	GO:0019835	cytolysis	3/131	31/18862	0.00127654	0.0531517	0.0483074	LBP/C7/KRT6A	3
BP	GO:0007568	aging	8/131	304/18862	0.00129638	0.0531517	0.0483074	WNT16/DKK1/IGFBP1/ECRG4/KRT14/KYNU/HMGA2/KRT16	8
CC	GO:0019814	immunoglobulin complex	8/138	167/19520	2.50754e-05	0.00406221	0.00372171	IGKV6-21/IGLV9-49/IGKV1D-8/IGHM/IGKV1D-42/IGHE/IGHV1-45/IGKV3D-7	8
CC	GO:0034774	secretory granule lumen	10/138	322/19520	9.95483e-05	0.00469107	0.00429786	S100A7/S100P/OLFM4/F5/FGB/SERPINB3/FGA/SPP2/TCN1/CHIT1	10
CC	GO:0060205	cytoplasmic vesicle lumen	10/138	326/19520	0.000110169	0.00469107	0.00429786	S100A7/S100P/OLFM4/F5/FGB/SERPINB3/FGA/SPP2/TCN1/CHIT1	10
CC	GO:0031983	vesicle lumen	10/138	328/19520	0.000115829	0.00469107	0.00429786	S100A7/S100P/OLFM4/F5/FGB/SERPINB3/FGA/SPP2/TCN1/CHIT1	10
CC	GO:0009897	external side of plasma membrane	10/138	402/19520	0.000585017	0.016652	0.0152562	CD22/BTNL9/MS4A1/FGB/IGHM/FGA/TNFRSF13C/IGHE/IGHV1-45/CD19	10
CC	GO:1904724	tertiary granule lumen	4/138	55/19520	0.00061674	0.016652	0.0152562	OLFM4/PRSS3/TCN1/CHIT1	4
CC	GO:0005882	intermediate filament	7/138	215/19520	0.000854707	0.0197804	0.0181224	PKP2/KRT6B/KRT17/KRT81/KRT6A/KRT14/KRT16	7
CC	GO:0005921	gap junction	3/138	32/19520	0.00147579	0.0298848	0.0273799	CALB2/GJB5/GJB3	3
CC	GO:0045111	intermediate filament cytoskeleton	7/138	256/19520	0.00232244	0.041804	0.0383	PKP2/KRT6B/KRT17/KRT81/KRT6A/KRT14/KRT16	7
CC	GO:0043256	laminin complex	2/138	12/19520	0.00312633	0.0467936	0.0428713	LAMA3/LAMC2	2
CC	GO:0062023	collagen-containing extracellular matrix	9/138	423/19520	0.00317734	0.0467936	0.0428713	LAMA3/S100A7/LAMC2/MFAP5/ADAMTS8/FGB/FGA/SPP2/GDF10	9
CC	GO:0031091	platelet alpha granule	4/138	91/19520	0.0039745	0.0536557	0.0491583	PCDH7/F5/FGB/FGA	4
MF	GO:0004867	serine-type endopeptidase inhibitor activity	7/132	98/18337	6.85385e-06	0.00191222	0.00169543	PI3/SERPINB4/SERPINB5/WFDC5/SERPINB3/SERPIND1/WFDC12	7
MF	GO:0004866	endopeptidase inhibitor activity	8/132	180/18337	4.82531e-05	0.00530151	0.00470045	PI3/SERPINB4/SERPINB5/WFDC5/SERPINB3/SERPIND1/SPP2/WFDC12	8
MF	GO:0030414	peptidase inhibitor activity	8/132	187/18337	6.31616e-05	0.00530151	0.00470045	PI3/SERPINB4/SERPINB5/WFDC5/SERPINB3/SERPIND1/SPP2/WFDC12	8
MF	GO:0061135	endopeptidase regulator activity	8/132	192/18337	7.60073e-05	0.00530151	0.00470045	PI3/SERPINB4/SERPINB5/WFDC5/SERPINB3/SERPIND1/SPP2/WFDC12	8
MF	GO:0061134	peptidase regulator activity	8/132	230/18337	0.000263137	0.014683	0.0130183	PI3/SERPINB4/SERPINB5/WFDC5/SERPINB3/SERPIND1/SPP2/WFDC12	8
MF	GO:0005200	structural constituent of cytoskeleton	5/132	103/18337	0.000892264	0.0414903	0.0367863	KRT6B/TUBA4B/KRT6A/KRT14/KRT16	5

## Sheet: Supplementary Table S11
Supplementary Table S11:The biological pathways in two subgroups by GSEA enrichment analysis.
Table: Gene sets enriched in phenotype h (243 samples) [plain text format]													Table: Gene sets enriched in phenotype l (247 samples) [plain text format]
	GS	GS DETAILS	SIZE	ES	NES	NOM p-val	FDR q-val	FWER p-val	RANK AT MAX	LEADING EDGE				GS	GS DETAILS	SIZE	ES	NES	NOM p-val	FDR q-val	FWER p-val	RANK AT MAX	LEADING EDGE
	follow link to MSigDB													follow link to MSigDB
1	KEGG_P53_SIGNALING_PATHWAY	Details ...	68	0.57	2.15	0	0.017	0.012	5514	tags=41%, list=10%, signal=46%			1	KEGG_FC_EPSILON_RI_SIGNALING_PATHWAY	Details ...	79	-0.52	-1.96	0	0.097	0.108	8539	tags=41%, list=15%, signal=48%
2	KEGG_CELL_CYCLE	Details ...	125	0.67	2.12	0.002	0.015	0.022	5166	tags=53%, list=9%, signal=58%			2	KEGG_PRIMARY_IMMUNODEFICIENCY	Details ...	35	-0.76	-1.95	0.004	0.057	0.124	4599	tags=63%, list=8%, signal=69%
3	KEGG_MISMATCH_REPAIR	Details ...	23	0.8	1.98	0.002	0.055	0.085	6166	tags=83%, list=11%, signal=93%			3	KEGG_HEMATOPOIETIC_CELL_LINEAGE	Details ...	85	-0.59	-1.92	0.01	0.057	0.156	2898	tags=36%, list=5%, signal=38%
4	KEGG_PROTEASOME	Details ...	46	0.75	1.97	0.004	0.042	0.085	7800	tags=67%, list=14%, signal=78%			4	KEGG_B_CELL_RECEPTOR_SIGNALING_PATHWAY	Details ...	75	-0.54	-1.85	0.008	0.091	0.251	8539	tags=41%, list=15%, signal=49%
5	KEGG_PYRIMIDINE_METABOLISM	Details ...	98	0.55	1.94	0.006	0.047	0.104	8476	tags=47%, list=15%, signal=55%			5	KEGG_AUTOIMMUNE_THYROID_DISEASE	Details ...	50	-0.62	-1.81	0.019	0.103	0.309	8510	tags=46%, list=15%, signal=54%
6	KEGG_AMINOACYL_TRNA_BIOSYNTHESIS	Details ...	41	0.71	1.94	0	0.042	0.115	9855	tags=73%, list=18%, signal=89%			6	KEGG_INTESTINAL_IMMUNE_NETWORK_FOR_IGA_PRODUCTION	Details ...	46	-0.67	-1.76	0.02	0.129	0.39	9779	tags=63%, list=18%, signal=77%
7	KEGG_CITRATE_CYCLE_TCA_CYCLE	Details ...	31	0.69	1.88	0.014	0.064	0.185	10951	tags=74%, list=20%, signal=92%			7	KEGG_TYPE_I_DIABETES_MELLITUS	Details ...	41	-0.65	-1.75	0.022	0.123	0.412	8059	tags=54%, list=15%, signal=63%
8	KEGG_PATHOGENIC_ESCHERICHIA_COLI_INFECTION	Details ...	56	0.54	1.85	0.012	0.081	0.236	8373	tags=50%, list=15%, signal=59%			8	KEGG_T_CELL_RECEPTOR_SIGNALING_PATHWAY	Details ...	108	-0.5	-1.74	0.022	0.111	0.42	8539	tags=39%, list=15%, signal=46%
9	KEGG_DNA_REPLICATION	Details ...	36	0.79	1.83	0.006	0.08	0.249	4496	tags=75%, list=8%, signal=82%			9	KEGG_VASCULAR_SMOOTH_MUSCLE_CONTRACTION	Details ...	115	-0.44	-1.72	0.006	0.121	0.47	10986	tags=38%, list=20%, signal=48%
10	KEGG_NUCLEOTIDE_EXCISION_REPAIR	Details ...	44	0.59	1.83	0.02	0.074	0.253	8336	tags=57%, list=15%, signal=67%			10	KEGG_ASTHMA	Details ...	28	-0.69	-1.72	0.044	0.112	0.473	6813	tags=61%, list=12%, signal=69%
11	KEGG_HOMOLOGOUS_RECOMBINATION	Details ...	28	0.71	1.79	0.006	0.094	0.323	7265	tags=64%, list=13%, signal=74%			11	KEGG_ALLOGRAFT_REJECTION	Details ...	35	-0.71	-1.71	0.026	0.104	0.48	8059	tags=63%, list=15%, signal=74%
12	KEGG_N_GLYCAN_BIOSYNTHESIS	Details ...	46	0.53	1.79	0.016	0.086	0.323	8461	tags=50%, list=15%, signal=59%			12	KEGG_CELL_ADHESION_MOLECULES_CAMS	Details ...	131	-0.48	-1.69	0.038	0.111	0.509	9596	tags=41%, list=17%, signal=50%
13	KEGG_UBIQUITIN_MEDIATED_PROTEOLYSIS	Details ...	135	0.45	1.79	0.014	0.081	0.328	7982	tags=39%, list=14%, signal=46%			13	KEGG_GRAFT_VERSUS_HOST_DISEASE	Details ...	37	-0.68	-1.69	0.034	0.105	0.517	8059	tags=54%, list=15%, signal=63%
14	KEGG_CYSTEINE_AND_METHIONINE_METABOLISM	Details ...	34	0.55	1.78	0.004	0.081	0.341	8014	tags=47%, list=14%, signal=55%			14	KEGG_ABC_TRANSPORTERS	Details ...	44	-0.46	-1.64	0.012	0.134	0.588	6790	tags=36%, list=12%, signal=41%
15	KEGG_GLYCOLYSIS_GLUCONEOGENESIS	Details ...	61	0.52	1.77	0.012	0.081	0.357	4521	tags=34%, list=8%, signal=37%			15	KEGG_JAK_STAT_SIGNALING_PATHWAY	Details ...	155	-0.4	-1.61	0.034	0.152	0.634	8539	tags=28%, list=15%, signal=33%
16	KEGG_STARCH_AND_SUCROSE_METABOLISM	Details ...	51	0.52	1.76	0.004	0.081	0.375	7473	tags=43%, list=14%, signal=50%			16	KEGG_VIRAL_MYOCARDITIS	Details ...	68	-0.5	-1.6	0.066	0.15	0.652	8271	tags=44%, list=15%, signal=52%
17	KEGG_PROTEIN_EXPORT	Details ...	24	0.64	1.75	0.025	0.084	0.389	9751	tags=63%, list=18%, signal=76%			17	KEGG_ALDOSTERONE_REGULATED_SODIUM_REABSORPTION	Details ...	42	-0.44	-1.57	0.045	0.17	0.693	8358	tags=31%, list=15%, signal=36%
18	KEGG_OOCYTE_MEIOSIS	Details ...	113	0.46	1.74	0.018	0.084	0.407	6634	tags=40%, list=12%, signal=45%			18	KEGG_NATURAL_KILLER_CELL_MEDIATED_CYTOTOXICITY	Details ...	132	-0.43	-1.57	0.058	0.161	0.693	8539	tags=31%, list=15%, signal=37%
19	KEGG_GALACTOSE_METABOLISM	Details ...	25	0.56	1.72	0.02	0.087	0.429	2389	tags=40%, list=4%, signal=42%			19	KEGG_CHEMOKINE_SIGNALING_PATHWAY	Details ...	188	-0.42	-1.57	0.061	0.155	0.698	4486	tags=24%, list=8%, signal=27%
20	KEGG_BASAL_TRANSCRIPTION_FACTORS	Details ...	35	0.54	1.69	0.032	0.107	0.492	7446	tags=43%, list=13%, signal=49%			20	KEGG_CYTOKINE_CYTOKINE_RECEPTOR_INTERACTION	Details ...	264	-0.4	-1.55	0.064	0.163	0.722	8556	tags=28%, list=15%, signal=33%
21	KEGG_DRUG_METABOLISM_OTHER_ENZYMES	Details ...	51	0.49	1.69	0.014	0.102	0.493	12447	tags=53%, list=23%, signal=68%			21	KEGG_ALPHA_LINOLENIC_ACID_METABOLISM	Details ...	19	-0.52	-1.52	0.036	0.176	0.744	13151	tags=53%, list=24%, signal=69%
22	KEGG_PENTOSE_AND_GLUCURONATE_INTERCONVERSIONS	Details ...	28	0.58	1.69	0.024	0.098	0.495	12471	tags=75%, list=23%, signal=97%			22	KEGG_LEISHMANIA_INFECTION	Details ...	70	-0.5	-1.51	0.1	0.178	0.757	6701	tags=34%, list=12%, signal=39%
23	KEGG_AMINO_SUGAR_AND_NUCLEOTIDE_SUGAR_METABOLISM	Details ...	44	0.49	1.68	0.025	0.096	0.502	2276	tags=36%, list=4%, signal=38%			23	KEGG_GLYCOSPHINGOLIPID_BIOSYNTHESIS_GANGLIO_SERIES	Details ...	15	-0.55	-1.51	0.078	0.177	0.761	8640	tags=33%, list=16%, signal=39%
24	KEGG_ONE_CARBON_POOL_BY_FOLATE	Details ...	17	0.61	1.67	0.039	0.097	0.517	3757	tags=53%, list=7%, signal=57%			24	KEGG_VEGF_SIGNALING_PATHWAY	Details ...	76	-0.37	-1.48	0.044	0.196	0.791	11630	tags=34%, list=21%, signal=43%
25	KEGG_NICOTINATE_AND_NICOTINAMIDE_METABOLISM	Details ...	24	0.49	1.67	0.02	0.095	0.522	4386	tags=29%, list=8%, signal=32%			25	KEGG_MTOR_SIGNALING_PATHWAY	Details ...	52	-0.4	-1.47	0.058	0.198	0.806	8358	tags=35%, list=15%, signal=41%
26	KEGG_PENTOSE_PHOSPHATE_PATHWAY	Details ...	27	0.56	1.67	0.031	0.093	0.527	2753	tags=33%, list=5%, signal=35%			26	KEGG_LYSOSOME	Details ...	121	-0.41	-1.45	0.115	0.208	0.829	11348	tags=38%, list=21%, signal=48%
27	KEGG_FRUCTOSE_AND_MANNOSE_METABOLISM	Details ...	34	0.5	1.65	0.026	0.103	0.563	2029	tags=29%, list=4%, signal=31%			27	KEGG_NON_SMALL_CELL_LUNG_CANCER	Details ...	54	-0.41	-1.45	0.083	0.202	0.832	8539	tags=33%, list=15%, signal=39%
28	KEGG_SMALL_CELL_LUNG_CANCER	Details ...	84	0.46	1.64	0.029	0.103	0.58	6704	tags=45%, list=12%, signal=51%			28	KEGG_TASTE_TRANSDUCTION	Details ...	51	-0.44	-1.44	0.062	0.2	0.841	23617	tags=69%, list=43%, signal=120%
29	KEGG_SPLICEOSOME	Details ...	127	0.52	1.63	0.072	0.105	0.593	7953	tags=50%, list=14%, signal=58%			29	KEGG_GNRH_SIGNALING_PATHWAY	Details ...	101	-0.36	-1.42	0.06	0.21	0.857	13151	tags=35%, list=24%, signal=45%
30	KEGG_STEROID_HORMONE_BIOSYNTHESIS	Details ...	55	0.5	1.62	0.025	0.108	0.609	10211	tags=53%, list=18%, signal=65%			30	KEGG_PHOSPHATIDYLINOSITOL_SIGNALING_SYSTEM	Details ...	76	-0.39	-1.41	0.108	0.216	0.873	8697	tags=28%, list=16%, signal=33%
31	KEGG_ADHERENS_JUNCTION	Details ...	73	0.47	1.6	0.048	0.121	0.641	6151	tags=45%, list=11%, signal=51%			31	KEGG_ARACHIDONIC_ACID_METABOLISM	Details ...	58	-0.39	-1.36	0.118	0.259	0.909	13982	tags=41%, list=25%, signal=55%
32	KEGG_ALZHEIMERS_DISEASE	Details ...	166	0.43	1.59	0.084	0.123	0.654	8349	tags=40%, list=15%, signal=47%			32	KEGG_SNARE_INTERACTIONS_IN_VESICULAR_TRANSPORT	Details ...	38	-0.38	-1.34	0.127	0.28	0.931	6002	tags=26%, list=11%, signal=29%
33	KEGG_GLYCOSPHINGOLIPID_BIOSYNTHESIS_LACTO_AND_NEOLACTO_SERIES	Details ...	26	0.5	1.57	0.054	0.134	0.684	6459	tags=50%, list=12%, signal=57%			33	KEGG_ACUTE_MYELOID_LEUKEMIA	Details ...	57	-0.38	-1.33	0.175	0.28	0.932	10437	tags=35%, list=19%, signal=43%
34	KEGG_PATHWAYS_IN_CANCER	Details ...	325	0.38	1.56	0.028	0.138	0.699	6220	tags=34%, list=11%, signal=38%			34	KEGG_ANTIGEN_PROCESSING_AND_PRESENTATION	Details ...	81	-0.41	-1.32	0.178	0.281	0.939	4751	tags=26%, list=9%, signal=28%
35	KEGG_BIOSYNTHESIS_OF_UNSATURATED_FATTY_ACIDS	Details ...	22	0.52	1.55	0.054	0.141	0.711	9217	tags=59%, list=17%, signal=71%			35	KEGG_LINOLEIC_ACID_METABOLISM	Details ...	29	-0.41	-1.31	0.157	0.293	0.954	14441	tags=45%, list=26%, signal=61%
36	KEGG_ASCORBATE_AND_ALDARATE_METABOLISM	Details ...	25	0.56	1.55	0.048	0.139	0.712	12447	tags=72%, list=23%, signal=93%			36	KEGG_TYPE_II_DIABETES_MELLITUS	Details ...	47	-0.37	-1.31	0.147	0.286	0.954	9087	tags=36%, list=16%, signal=43%
37	KEGG_GLYOXYLATE_AND_DICARBOXYLATE_METABOLISM	Details ...	16	0.59	1.52	0.074	0.154	0.745	5108	tags=50%, list=9%, signal=55%			37	KEGG_NEUROTROPHIN_SIGNALING_PATHWAY	Details ...	126	-0.32	-1.28	0.154	0.306	0.968	10582	tags=33%, list=19%, signal=40%
38	KEGG_TGF_BETA_SIGNALING_PATHWAY	Details ...	86	0.39	1.51	0.059	0.159	0.755	8120	tags=37%, list=15%, signal=44%			38	KEGG_INOSITOL_PHOSPHATE_METABOLISM	Details ...	54	-0.36	-1.27	0.191	0.309	0.972	9011	tags=30%, list=16%, signal=35%
39	KEGG_ALANINE_ASPARTATE_AND_GLUTAMATE_METABOLISM	Details ...	32	0.45	1.51	0.058	0.158	0.759	2638	tags=34%, list=5%, signal=36%			39	KEGG_MAPK_SIGNALING_PATHWAY	Details ...	267	-0.29	-1.26	0.149	0.315	0.974	10986	tags=29%, list=20%, signal=36%
40	KEGG_FOCAL_ADHESION	Details ...	199	0.42	1.49	0.071	0.167	0.783	6220	tags=41%, list=11%, signal=46%			40	KEGG_NEUROACTIVE_LIGAND_RECEPTOR_INTERACTION	Details ...	270	-0.3	-1.26	0.117	0.312	0.975	9048	tags=22%, list=16%, signal=26%
41	KEGG_RNA_DEGRADATION	Details ...	59	0.44	1.49	0.093	0.169	0.789	12964	tags=59%, list=23%, signal=77%			41	KEGG_PRIMARY_BILE_ACID_BIOSYNTHESIS	Details ...	16	-0.43	-1.24	0.193	0.325	0.983	21050	tags=63%, list=38%, signal=101%
42	KEGG_THYROID_CANCER	Details ...	29	0.46	1.48	0.07	0.166	0.79	6151	tags=48%, list=11%, signal=54%			42	KEGG_INSULIN_SIGNALING_PATHWAY	Details ...	136	-0.29	-1.22	0.193	0.34	0.987	8539	tags=24%, list=15%, signal=28%
43	KEGG_PANCREATIC_CANCER	Details ...	70	0.41	1.48	0.077	0.164	0.795	6704	tags=43%, list=12%, signal=49%			43	KEGG_LEUKOCYTE_TRANSENDOTHELIAL_MIGRATION	Details ...	116	-0.34	-1.2	0.221	0.352	0.99	9505	tags=31%, list=17%, signal=37%
44	KEGG_AXON_GUIDANCE	Details ...	129	0.38	1.48	0.061	0.163	0.796	7696	tags=37%, list=14%, signal=43%			44	KEGG_LONG_TERM_DEPRESSION	Details ...	70	-0.3	-1.2	0.204	0.35	0.99	10986	tags=31%, list=20%, signal=39%
45	KEGG_GLUTATHIONE_METABOLISM	Details ...	49	0.47	1.47	0.1	0.163	0.803	5510	tags=35%, list=10%, signal=38%			45	KEGG_OTHER_GLYCAN_DEGRADATION	Details ...	16	-0.44	-1.18	0.269	0.36	0.995	4312	tags=25%, list=8%, signal=27%
46	KEGG_AMYOTROPHIC_LATERAL_SCLEROSIS_ALS	Details ...	53	0.4	1.46	0.033	0.169	0.812	9510	tags=43%, list=17%, signal=52%			46	KEGG_FC_GAMMA_R_MEDIATED_PHAGOCYTOSIS	Details ...	96	-0.33	-1.16	0.281	0.379	0.995	8358	tags=26%, list=15%, signal=31%
47	KEGG_BASE_EXCISION_REPAIR	Details ...	35	0.51	1.46	0.124	0.171	0.818	8325	tags=54%, list=15%, signal=64%			47	KEGG_LONG_TERM_POTENTIATION	Details ...	70	-0.29	-1.14	0.254	0.399	0.997	9984	tags=23%, list=18%, signal=28%
48	KEGG_HUNTINGTONS_DISEASE	Details ...	182	0.41	1.45	0.135	0.169	0.818	9372	tags=42%, list=17%, signal=51%			48	KEGG_PROXIMAL_TUBULE_BICARBONATE_RECLAMATION	Details ...	23	-0.37	-1.14	0.283	0.395	0.997	13446	tags=43%, list=24%, signal=57%
49	KEGG_REGULATION_OF_ACTIN_CYTOSKELETON	Details ...	213	0.37	1.45	0.069	0.172	0.828	7620	tags=38%, list=14%, signal=43%			49	KEGG_ETHER_LIPID_METABOLISM	Details ...	33	-0.33	-1.14	0.298	0.389	0.997	13751	tags=48%, list=25%, signal=64%
50	KEGG_GAP_JUNCTION	Details ...	90	0.38	1.44	0.063	0.171	0.829	4150	tags=26%, list=8%, signal=28%			50	KEGG_RENIN_ANGIOTENSIN_SYSTEM	Details ...	17	-0.4	-1.13	0.311	0.391	0.997	5286	tags=29%, list=10%, signal=33%
51	KEGG_PORPHYRIN_AND_CHLOROPHYLL_METABOLISM		41	0.46	1.44	0.082	0.169	0.829	12479	tags=63%, list=23%, signal=82%			51	KEGG_GLYCEROPHOSPHOLIPID_METABOLISM		76	-0.28	-1.1	0.314	0.418	0.999	10986	tags=29%, list=20%, signal=36%
52	KEGG_ARRHYTHMOGENIC_RIGHT_VENTRICULAR_CARDIOMYOPATHY_ARVC		74	0.41	1.44	0.078	0.167	0.83	5511	tags=38%, list=10%, signal=42%			52	KEGG_SYSTEMIC_LUPUS_ERYTHEMATOSUS		135	-0.39	-1.04	0.469	0.502	1	8454	tags=21%, list=15%, signal=24%
53	KEGG_PURINE_METABOLISM		159	0.35	1.43	0.074	0.168	0.837	5679	tags=29%, list=10%, signal=32%			53	KEGG_CALCIUM_SIGNALING_PATHWAY		178	-0.24	-1.03	0.405	0.503	1	8546	tags=21%, list=15%, signal=25%
54	KEGG_TERPENOID_BACKBONE_BIOSYNTHESIS		15	0.57	1.41	0.13	0.181	0.859	10553	tags=67%, list=19%, signal=82%			54	KEGG_TOLL_LIKE_RECEPTOR_SIGNALING_PATHWAY		102	-0.28	-1.01	0.438	0.524	1	9594	tags=25%, list=17%, signal=30%
55	KEGG_PROSTATE_CANCER		89	0.38	1.41	0.089	0.179	0.861	10407	tags=51%, list=19%, signal=62%			55	KEGG_COMPLEMENT_AND_COAGULATION_CASCADES		69	-0.31	-0.99	0.462	0.54	1	6679	tags=22%, list=12%, signal=25%
56	KEGG_RENAL_CELL_CARCINOMA		70	0.38	1.41	0.087	0.178	0.864	6220	tags=36%, list=11%, signal=40%			56	KEGG_BETA_ALANINE_METABOLISM		22	-0.33	-0.99	0.455	0.53	1	4373	tags=18%, list=8%, signal=20%
57	KEGG_O_GLYCAN_BIOSYNTHESIS		30	0.46	1.4	0.123	0.18	0.868	9521	tags=43%, list=17%, signal=52%			57	KEGG_PRION_DISEASES		35	-0.31	-0.99	0.436	0.523	1	9502	tags=26%, list=17%, signal=31%
58	KEGG_CHRONIC_MYELOID_LEUKEMIA		73	0.39	1.39	0.121	0.186	0.882	6936	tags=38%, list=13%, signal=44%			58	KEGG_GLYCOSAMINOGLYCAN_DEGRADATION		21	-0.33	-0.95	0.492	0.573	1	3415	tags=14%, list=6%, signal=15%
59	KEGG_BLADDER_CANCER		42	0.39	1.39	0.088	0.186	0.886	9652	tags=48%, list=17%, signal=58%			59	KEGG_NITROGEN_METABOLISM		23	-0.3	-0.93	0.561	0.59	1	4154	tags=22%, list=8%, signal=23%
60	KEGG_ECM_RECEPTOR_INTERACTION		84	0.46	1.38	0.147	0.191	0.894	5802	tags=44%, list=10%, signal=49%			60	KEGG_PPAR_SIGNALING_PATHWAY		69	-0.25	-0.92	0.552	0.589	1	14502	tags=36%, list=26%, signal=49%
61	KEGG_PHENYLALANINE_METABOLISM		18	0.49	1.35	0.138	0.217	0.919	5540	tags=44%, list=10%, signal=49%			61	KEGG_DILATED_CARDIOMYOPATHY		90	-0.26	-0.92	0.548	0.581	1	9482	tags=29%, list=17%, signal=35%
62	KEGG_PYRUVATE_METABOLISM		40	0.41	1.32	0.157	0.245	0.939	5318	tags=30%, list=10%, signal=33%			62	KEGG_FATTY_ACID_METABOLISM		42	-0.29	-0.92	0.529	0.58	1	10190	tags=31%, list=18%, signal=38%
63	KEGG_RIBOFLAVIN_METABOLISM		16	0.43	1.29	0.168	0.269	0.953	4055	tags=31%, list=7%, signal=34%			63	KEGG_RIG_I_LIKE_RECEPTOR_SIGNALING_PATHWAY		71	-0.24	-0.91	0.529	0.583	1	8510	tags=20%, list=15%, signal=23%
64	KEGG_MATURITY_ONSET_DIABETES_OF_THE_YOUNG		25	0.46	1.29	0.182	0.27	0.953	7864	tags=44%, list=14%, signal=51%			64	KEGG_CARDIAC_MUSCLE_CONTRACTION		79	-0.24	-0.82	0.715	0.707	1	9482	tags=24%, list=17%, signal=29%
65	KEGG_ENDOCYTOSIS		181	0.31	1.28	0.16	0.27	0.954	5189	tags=26%, list=9%, signal=29%			65	KEGG_VALINE_LEUCINE_AND_ISOLEUCINE_DEGRADATION		44	-0.27	-0.78	0.679	0.752	1	10190	tags=27%, list=18%, signal=33%
66	KEGG_ARGININE_AND_PROLINE_METABOLISM		54	0.38	1.28	0.168	0.271	0.957	7699	tags=37%, list=14%, signal=43%			66	KEGG_CYTOSOLIC_DNA_SENSING_PATHWAY		55	-0.22	-0.78	0.737	0.75	1	11277	tags=22%, list=20%, signal=27%
67	KEGG_PROGESTERONE_MEDIATED_OOCYTE_MATURATION		85	0.34	1.27	0.177	0.273	0.96	2159	tags=22%, list=4%, signal=23%			67	KEGG_MELANOGENESIS		101	-0.19	-0.73	0.861	0.806	1	19678	tags=35%, list=36%, signal=54%
68	KEGG_TIGHT_JUNCTION		131	0.33	1.27	0.164	0.271	0.96	7788	tags=34%, list=14%, signal=39%			68	KEGG_BASAL_CELL_CARCINOMA		55	-0.21	-0.69	0.867	0.84	1	18975	tags=31%, list=34%, signal=47%
69	KEGG_PANTOTHENATE_AND_COA_BIOSYNTHESIS		16	0.42	1.22	0.209	0.324	0.975	2463	tags=19%, list=4%, signal=20%			69	KEGG_OLFACTORY_TRANSDUCTION		386	-0.15	-0.64	0.994	0.882	1	28491	tags=45%, list=52%, signal=91%
70	KEGG_MELANOMA		71	0.33	1.22	0.204	0.322	0.975	6704	tags=31%, list=12%, signal=35%
71	KEGG_PARKINSONS_DISEASE		130	0.39	1.2	0.29	0.335	0.98	9372	tags=41%, list=17%, signal=49%
72	KEGG_SPHINGOLIPID_METABOLISM		39	0.36	1.18	0.241	0.362	0.99	4519	tags=23%, list=8%, signal=25%
73	KEGG_RNA_POLYMERASE		29	0.41	1.18	0.282	0.359	0.99	7287	tags=31%, list=13%, signal=36%
74	KEGG_ERBB_SIGNALING_PATHWAY		87	0.31	1.17	0.254	0.357	0.99	7022	tags=34%, list=13%, signal=39%
75	KEGG_GLYCOSAMINOGLYCAN_BIOSYNTHESIS_KERATAN_SULFATE		15	0.43	1.17	0.265	0.362	0.992	5942	tags=33%, list=11%, signal=37%
76	KEGG_RETINOL_METABOLISM		64	0.34	1.16	0.247	0.36	0.993	12859	tags=52%, list=23%, signal=67%
77	KEGG_WNT_SIGNALING_PATHWAY		151	0.28	1.16	0.257	0.358	0.994	7788	tags=28%, list=14%, signal=33%
78	KEGG_LYSINE_DEGRADATION		44	0.35	1.15	0.3	0.369	0.997	5318	tags=30%, list=10%, signal=33%
79	KEGG_COLORECTAL_CANCER		62	0.31	1.13	0.283	0.393	0.998	6220	tags=34%, list=11%, signal=38%
80	KEGG_HYPERTROPHIC_CARDIOMYOPATHY_HCM		83	0.3	1.1	0.3	0.416	0.999	5511	tags=29%, list=10%, signal=32%
81	KEGG_SELENOAMINO_ACID_METABOLISM		26	0.36	1.1	0.339	0.42	0.999	10252	tags=46%, list=19%, signal=57%
82	KEGG_STEROID_BIOSYNTHESIS		17	0.42	1.09	0.375	0.426	0.999	5442	tags=41%, list=10%, signal=46%
83	KEGG_PROPANOATE_METABOLISM		33	0.37	1.08	0.359	0.429	0.999	8009	tags=42%, list=14%, signal=50%
84	KEGG_GLYCOSAMINOGLYCAN_BIOSYNTHESIS_CHONDROITIN_SULFATE		22	0.38	1.08	0.38	0.425	0.999	7931	tags=41%, list=14%, signal=48%
85	KEGG_EPITHELIAL_CELL_SIGNALING_IN_HELICOBACTER_PYLORI_INFECTION		68	0.28	1.08	0.352	0.427	0.999	3464	tags=22%, list=6%, signal=24%
86	KEGG_APOPTOSIS		87	0.28	1.07	0.353	0.434	0.999	3905	tags=22%, list=7%, signal=23%
87	KEGG_VASOPRESSIN_REGULATED_WATER_REABSORPTION		44	0.3	1.06	0.362	0.444	0.999	9160	tags=39%, list=17%, signal=46%
88	KEGG_DORSO_VENTRAL_AXIS_FORMATION		24	0.35	1.05	0.399	0.454	0.999	11323	tags=46%, list=20%, signal=58%
89	KEGG_VIBRIO_CHOLERAE_INFECTION		54	0.29	1.05	0.381	0.45	0.999	4615	tags=28%, list=8%, signal=30%
90	KEGG_TYROSINE_METABOLISM		42	0.3	1.04	0.41	0.455	0.999	5540	tags=29%, list=10%, signal=32%
91	KEGG_REGULATION_OF_AUTOPHAGY		35	0.27	0.99	0.493	0.515	1	12824	tags=43%, list=23%, signal=56%
92	KEGG_GLYCOSYLPHOSPHATIDYLINOSITOL_GPI_ANCHOR_BIOSYNTHESIS		25	0.33	0.99	0.471	0.512	1	8874	tags=44%, list=16%, signal=52%
93	KEGG_ADIPOCYTOKINE_SIGNALING_PATHWAY		66	0.26	0.98	0.478	0.516	1	6220	tags=24%, list=11%, signal=27%
94	KEGG_GLYCOSAMINOGLYCAN_BIOSYNTHESIS_HEPARAN_SULFATE		26	0.31	0.98	0.478	0.518	1	6592	tags=27%, list=12%, signal=31%
95	KEGG_GLIOMA		65	0.27	0.97	0.479	0.522	1	7855	tags=34%, list=14%, signal=39%
96	KEGG_ENDOMETRIAL_CANCER		52	0.28	0.95	0.53	0.55	1	6220	tags=31%, list=11%, signal=35%
97	KEGG_METABOLISM_OF_XENOBIOTICS_BY_CYTOCHROME_P450		69	0.29	0.93	0.521	0.565	1	12859	tags=52%, list=23%, signal=68%
98	KEGG_HEDGEHOG_SIGNALING_PATHWAY		56	0.26	0.92	0.521	0.572	1	7273	tags=27%, list=13%, signal=31%
99	KEGG_NOD_LIKE_RECEPTOR_SIGNALING_PATHWAY		62	0.26	0.9	0.542	0.599	1	6388	tags=29%, list=12%, signal=33%
100	KEGG_NOTCH_SIGNALING_PATHWAY		47	0.27	0.89	0.59	0.613	1	8587	tags=32%, list=16%, signal=38%
101	KEGG_TRYPTOPHAN_METABOLISM		40	0.26	0.86	0.642	0.653	1	5318	tags=25%, list=10%, signal=28%
102	KEGG_GLYCEROLIPID_METABOLISM		49	0.24	0.85	0.692	0.651	1	12500	tags=39%, list=23%, signal=50%
103	KEGG_OXIDATIVE_PHOSPHORYLATION		132	0.27	0.81	0.593	0.704	1	9489	tags=34%, list=17%, signal=41%
104	KEGG_PEROXISOME		78	0.23	0.81	0.686	0.7	1	9240	tags=32%, list=17%, signal=38%
105	KEGG_HISTIDINE_METABOLISM		29	0.26	0.81	0.714	0.697	1	5318	tags=24%, list=10%, signal=27%
106	KEGG_BUTANOATE_METABOLISM		34	0.27	0.8	0.696	0.7	1	6935	tags=29%, list=13%, signal=34%
107	KEGG_DRUG_METABOLISM_CYTOCHROME_P450		71	0.22	0.75	0.779	0.764	1	12447	tags=45%, list=23%, signal=58%
108	KEGG_GLYCINE_SERINE_AND_THREONINE_METABOLISM		31	0.24	0.74	0.803	0.781	1	8014	tags=32%, list=14%, signal=38%
109	KEGG_RIBOSOME		88	0.18	0.37	0.919	0.997	1	39422	tags=97%, list=71%, signal=336%
